# Supplementary material for: Genomic analysis quantifies pyroptosis in the immune microenvironment of HBV-related hepatocellular carcinoma
Source: Front Immunol. 2022 Jul 28;13:932303. doi: 10.3389/fimmu.2022.932303 (PMC9365940; doi:10.3389/fimmu.2022.932303)
Supplement: Supplementary file 4 [file Table_1.xlsx]

## Sheet: Sheet1
TCGA-HBV-LIHC cohort
ID	status	state	viral_hepatitis_serology	gender	Age	Grade	pathologic_T	pathologic_N	pathologic_M	pathologic_stage
TCGA-DD-A73E-01A	Alive	1429	Hepatitis B Surface Antigen|HBV Surface Antibody	MALE	66	G1	T1	N0	M0	Stage I
TCGA-DD-A4NL-01A	Alive	3281	Hepatitis B Surface Antigen|HBV Surface Antibody|HBV Core Antibody	MALE	46	G1	T1	N0	M0	Stage I
TCGA-DD-A4NP-01A	Alive	4109	Hepatitis B Surface Antigen|HBV Surface Antibody|HBV Core Antibody	MALE	32	G3	T1	N0	M0	Stage I
TCGA-DD-A4NS-01A	Dead	2456	Hepatitis B Surface Antigen|HBV Surface Antibody|HBV Core Antibody	FEMALE	61	G2	T1	N0	M0	Stage I
TCGA-ED-A7PY-01A	Alive	390	Hepatitis B Surface Antigen	FEMALE	20	G3	T2	NX	M0	Stage II
TCGA-ED-A7PZ-01A	Alive	6	Hepatitis B Surface Antigen	MALE	61	G2	T2	NX	M0	Stage II
TCGA-DD-A1EA-01A	Alive	2431	Hepatitis B Surface Antigen|HBV Surface Antibody|HBV Core Antibody|HBV DNA	MALE	68	G2	T2	N0	M0	Stage II
TCGA-DD-A1EE-01A	Dead	349	Hepatitis C Virus RNA|HCV Genotype|Hepatitis B Surface Antigen|HBV Surface Antibody|HBV Core Antibody	MALE	73	G3	T3	N0	M0	Stage IIIA
TCGA-DD-A1ED-01A	Dead	2543	Hepatitis B Surface Antigen|HBV Surface Antibody|HBV Core Antibody	MALE	68	G1	T1	N0	M0	Stage I
TCGA-DD-A4NA-01A	Dead	2307	Hepatitis B Surface Antigen|HBV Surface Antibody	FEMALE	67	G3	T2	N1	M0	Stage IIIC
TCGA-DD-A4NG-01A	Dead	802	Hepatitis B Surface Antigen|HBV Surface Antibody|HBV Core Antibody	MALE	77	G2	T3a	NX	M0	Stage IIIA
TCGA-DD-A4NK-01A	Dead	1210	Hepatitis B Surface Antigen	FEMALE	80	G2	T3	N0	M0	Stage IIIA
TCGA-DD-A4NO-01A	Alive	3264	Hepatitis C Virus RNA|Hepatitis B Surface Antigen|HBV Surface Antibody|HBV Core Antibody	MALE	65	G1	T1	N0	M0	Stage I
TCGA-DD-A4NV-01A	Alive	3313	Hepatitis B Surface Antigen|HBV Surface Antibody|HBV Core Antibody	MALE	61	G1	T3	N0	M0	Stage IIIA
TCGA-DD-A73C-01A	Alive	1263	Hepatitis B Surface Antigen|HBV Surface Antibody|HBV Core Antibody	FEMALE	65	G1	T3a	N0	M0	Stage IIIA
TCGA-DD-A3A8-01A	Dead	11	Hepatitis B Surface Antigen|HBV Surface Antibody|HBV Core Antibody	MALE	75	G2	T2	N0	M0	Stage II
TCGA-DD-A73A-01A	Alive	1362	Hepatitis B Surface Antigen|HBV Surface Antibody|HBV Core Antibody	MALE	71	G2	T1	N0	M0	Stage I
TCGA-DD-A73D-01A	Alive	1327	Hepatitis C Virus RNA|Hepatitis B Surface Antigen	FEMALE	68	G1	T2	NX	MX	Stage II
TCGA-G3-A6UC-01A	Dead	1201	Hepatitis C Antibody|Hepatitis B Surface Antigen|HBV Surface Antibody	MALE	65	G2	T3b	N0	M0	Stage IIIB
TCGA-ED-A7XO-01A	Alive	427	Hepatitis C Antibody|Hepatitis B Surface Antigen	MALE	29	G2	T3a	N0	M0	Stage IIIA
TCGA-ED-A82E-01A	Alive	408	Hepatitis C Antibody|Hepatitis B Surface Antigen	FEMALE	60	G2	T3a	N0	M0	Stage IIIA
TCGA-G3-A7M7-01A	Alive	1070	Hepatitis C Antibody|Hepatitis B Surface Antigen	MALE	65	G1	T1	NX	MX	Stage I
TCGA-DD-A1EL-01A	Dead	415	Hepatitis B Surface Antigen|HBV Surface Antibody|HBV Core Antibody|HBV DNA	MALE	23	G3	T2	N0	M0	Stage II
TCGA-DD-A4NJ-01A	Alive	1799	Hepatitis B Surface Antigen|HBV Surface Antibody|HBV Core Antibody	FEMALE	54	G2	T2	N0	M0	Stage II
TCGA-G3-A7M8-01A	Alive	1139	Hepatitis C Antibody|Hepatitis B Surface Antigen|HBV Surface Antibody	MALE	31	G1	T1	NX	MX	Stage I
TCGA-DD-A4NF-01A	Alive	1366	Hepatitis C Virus RNA|HCV Genotype|Hepatitis B Surface Antigen|HBV Surface Antibody|HBV Core Antibody	MALE	72	G2	T1	N0	M0	Stage I
TCGA-DD-A4NI-01A	Alive	1699	Hepatitis B Surface Antigen|HBV Surface Antibody|HBV Core Antibody	MALE	67	G2	T2	NX	M0	Stage II
TCGA-G3-A7M5-01A	Alive	1252	Hepatitis C Antibody|Hepatitis B Surface Antigen|HBV Surface Antibody	MALE	76	G2	T1	NX	MX	Stage I
TCGA-DD-A1EB-01A	Dead	5003	Hepatitis B Surface Antigen|HBV Surface Antibody|HBV Core Antibody	FEMALE	72	G2	T1	N0	M0	Stage I
TCGA-DD-A115-01A	Dead	2542	Hepatitis B Surface Antigen|HBV Surface Antibody|HBV Core Antibody	MALE	53	G2	T3	N0	M0	Stage IIIA
TCGA-DD-A39X-01A	Dead	1694	Hepatitis B Surface Antigen|HBV Surface Antibody	FEMALE	78	G2	T1	NX	M0	Stage I
TCGA-DD-A11C-01A	Alive	676	Hepatitis B Surface Antigen|HBV Surface Antibody|HBV Core Antibody	MALE	69	G3	T1	N0	M0	Stage I
TCGA-DD-A11B-01A	Dead	14	Hepatitis B Surface Antigen|HBV Surface Antibody|HBV Core Antibody	MALE	73	G2	T1	N0	M0	Stage I
TCGA-DD-A1EG-01A	Dead	1372	Hepatitis B Surface Antigen	MALE	76	G3	T1	N0	M0	Stage I
TCGA-ED-A7XP-01A	Alive	400	Hepatitis B Surface Antigen	FEMALE	53	G3	T2	N0	M0	Stage II
TCGA-DD-A1EK-01A	Dead	558	Hepatitis B Surface Antigen|HBV Surface Antibody|HBV Core Antibody	FEMALE	64	G2	T4	N0	M1	Stage IVB
TCGA-DD-A114-01A	Dead	1149	Hepatitis C Virus RNA|HCV Genotype|Hepatitis B Surface Antigen|HBV Surface Antibody|HBV Core Antibody	MALE	42	G3	T2	[Not Available]	M0	Stage II
TCGA-UB-A7MD-01A	Dead	52	Hepatitis C Antibody|Hepatitis C Virus RNA|HCV Genotype|Hepatitis B Surface Antigen	MALE	67	G3	T1	N0	MX	Stage I
TCGA-DD-A116-01A	Dead	1622	Hepatitis B Surface Antigen|HBV Surface Antibody|HBV Core Antibody	MALE	68	G3	T3	N0	M0	Stage IIIA
TCGA-DD-A1EI-01A	Alive	209	Hepatitis B Surface Antigen|HBV DNA	MALE	46	G2	T1	N0	M0	Stage I
TCGA-ED-A7PX-01A	Alive	6	Hepatitis B Surface Antigen	FEMALE	48	G3	T2	NX	M0	Stage II
TCGA-DD-A4NE-01A	Dead	660	Hepatitis C Virus RNA|Hepatitis B Surface Antigen|HBV Core Antibody	FEMALE	75	G3	T3a	N0	M0	Stage IIIA
TCGA-DD-A73B-01A	Dead	283	Hepatitis B Surface Antigen	FEMALE	72	G2	T1	N0	M0	Stage I
TCGA-BD-A2L6-01A	Alive	1363	Hepatitis B Surface Antigen|HBV Surface Antibody|HBV Core Antibody	MALE	69	G2	T2	NX	MX	[Not Available]
TCGA-BC-A10W-01A	Dead	91	Hepatitis B Surface Antigen	MALE	50	G3	T4	NX	MX	[Not Available]
TCGA-DD-A3A7-01A	Dead	419	Hepatitis B Surface Antigen|HBV Surface Antibody|HBV Core Antibody	MALE	67	G3	T3b	N0	M0	Stage IIIB
TCGA-UB-A7MC-01A	Dead	829	Hepatitis C Antibody|Hepatitis B Surface Antigen|HBV DNA	MALE	59	G3	T3a	N0	MX	Stage IIIA
TCGA-DD-A113-01A	Alive	3632	Hepatitis B Surface Antigen|HBV Surface Antibody|HBV Core Antibody	FEMALE	55	G3	T2	N0	M0	Stage II
TCGA-DD-A4NQ-01A	Dead	373	Hepatitis C Virus RNA|Hepatitis B Surface Antigen|HBV Surface Antibody|HBV Core Antibody	MALE	60	G3	T2	N0	M0	Stage II
TCGA-DD-A11A-01A	Alive	241	Hepatitis B Surface Antigen|HBV Core Antibody	MALE	67	G3	T1	N0	M0	Stage I
TCGA-ED-A459-01A	Alive	910	Hepatitis B Surface Antigen	MALE	47	G2	T2	N0	M0	Stage II
TCGA-ED-A4XI-01A	Alive	819	Hepatitis B Surface Antigen	MALE	58	G3	T2	N0	M0	Stage II
TCGA-UB-A7ME-01A	Alive	1082	Hepatitis B Surface Antigen|HBV Core Antibody|HBV DNA	MALE	51	G2	T1	NX	MX	Stage I
TCGA-DD-A119-01A	Dead	223	Hepatitis B Surface Antigen|HBV Surface Antibody|HBV Core Antibody	MALE	40	G3	T3a	N0	M1	Stage IV
TCGA-UB-A7MB-01A	Alive	1252	Hepatitis C Antibody|Hepatitis B Surface Antigen|HBV Core Antibody	MALE	24	G3	T2	NX	MX	Stage II
TCGA-UB-A7MF-01A	Dead	214	Hepatitis C Antibody|Hepatitis B Surface Antigen|HBV Core Antibody|HBV DNA	MALE	56	G2	T3a	NX	MX	Stage IIIA
TCGA-ED-A5KG-01A	Alive	854	Hepatitis B Surface Antigen	FEMALE	60	G2	T2	N0	M0	Stage II
TCGA-DD-A39Y-01A	Dead	171	Hepatitis B Surface Antigen|HBV Surface Antibody|HBV Core Antibody	MALE	67	G3	T1	NX	M0	Stage I
TCGA-ED-A66X-01A	Alive	406	Hepatitis B Surface Antigen	MALE	35	G3	T3a	N0	M0	Stage IIIA
TCGA-ED-A66Y-01A	Dead	296	Hepatitis B Surface Antigen	FEMALE	51	G3	T3a	N0	M0	Stage IIIA
TCGA-DD-A1EF-01A	Dead	394	Hepatitis B Surface Antigen|HBV Surface Antibody|HBV Core Antibody	FEMALE	57	G3	T1	N0	M0	Stage I
TCGA-DD-A1EJ-01A	Dead	1005	Hepatitis B Surface Antigen|HBV Surface Antibody|HBV Core Antibody	FEMALE	71	G2	T1	N1	M0	Stage IIIC
TCGA-G3-A7M9-01A	Dead	56	Hepatitis C Antibody|Hepatitis B Surface Antigen|HBV Surface Antibody	MALE	70	G2	T3b	NX	MX	Stage IIIB
TCGA-DD-A4NR-01A	Dead	9	Hepatitis B Surface Antigen|HBV Surface Antibody|HBV Core Antibody	FEMALE	85	G3	T1	N0	M0	Stage I
TCGA-DD-A118-01A	Alive	3542	Hepatitis B Surface Antigen|HBV Surface Antibody|HBV Core Antibody	FEMALE	77	G2	T2	N0	M0	Stage II
TCGA-DD-A4NH-01A	Dead	1458	Hepatitis B Surface Antigen	FEMALE	65	G3	T3b	N0	M0	Stage IIIB
TCGA-DD-A1EH-01A	Dead	2154	Hepatitis B Surface Antigen|HBV Surface Antibody|HBV Core Antibody|HBV DNA	MALE	23	G3	T3	N0	M0	Stage III
TCGA-DD-A73G-01A	Alive	4097	Hepatitis B Surface Antigen|HBV Surface Antibody|HBV Core Antibody	FEMALE	73	G3	T1	N0	M0	Stage I
TCGA-CC-5260-01A	Dead	87	Hepatitis C Antibody|Hepatitis B Surface Antigen	FEMALE	61	G1	T4	N0	M0	Stage IIIC
TCGA-CC-5261-01A	Dead	97	Hepatitis C Antibody|Hepatitis B Surface Antigen	MALE	44	G2	T2	N0	M0	Stage II
TCGA-CC-5262-01A	Dead	103	Hepatitis C Antibody|Hepatitis B Surface Antigen	MALE	67	G1	T4	N0	M0	Stage IIIC
TCGA-CC-5263-01A	Dead	129	Hepatitis C Antibody|Hepatitis B Surface Antigen	MALE	35	G1	T3	N0	M0	Stage IIIA
TCGA-CC-5264-01A	Dead	102	Hepatitis C Antibody|Hepatitis B Surface Antigen	MALE	71	G2	T3	N0	M0	Stage IIIA
TCGA-CC-A123-01A	Alive	219	Hepatitis C Antibody|Hepatitis B Surface Antigen	FEMALE	24	G1	T3	N0	M0	Stage IIIA
TCGA-CC-A1HT-01A	Dead	101	Hepatitis C Antibody|Hepatitis B Surface Antigen	MALE	50	G3	T3	N0	M0	Stage IIIA
TCGA-CC-5259-01A	Alive	250	Hepatitis C Antibody|Hepatitis B Surface Antigen	FEMALE	60	G2	T4	N0	M0	Stage IIIC
TCGA-CC-A3M9-01A	Dead	300	Hepatitis C Antibody|Hepatitis B Surface Antigen	MALE	45	G3	T3	N0	M0	Stage IIIA
TCGA-CC-A3MA-01A	Dead	303	Hepatitis C Antibody|Hepatitis B Surface Antigen	MALE	61	G2	T3	N0	M0	Stage IIIA
TCGA-CC-A3MB-01A	Dead	315	Hepatitis C Antibody|Hepatitis B Surface Antigen	MALE	36	G1	T3	N0	M0	Stage IIIA
TCGA-CC-A3MC-01A	Alive	363	Hepatitis C Antibody|Hepatitis B Surface Antigen	MALE	54	G2	T3	N0	M0	Stage IIIA
TCGA-FV-A3I1-01A	Dead	247	Hepatitis C Antibody|Hepatitis B Surface Antigen|HBV Surface Antibody	FEMALE	81	G2	T2	N0	MX	Stage II
TCGA-FV-A3R2-01A	Dead	194	Hepatitis C Antibody|Hepatitis B Surface Antigen|HBV Surface Antibody	MALE	75	[Not Available]	T1	NX	MX	Stage I
TCGA-MR-A520-01A	Alive	229	Hepatitis C Antibody|Hepatitis B Surface Antigen|HBV Core Antibody	MALE	58	G1	T1	NX	MX	Stage I
TCGA-HP-A5MZ-01A	Dead	91	Hepatitis C Antibody|Hepatitis B Surface Antigen|HBV Surface Antibody	MALE	78	G2	T1	NX	M0	Stage I
TCGA-CC-A5UC-01A	Dead	347	Hepatitis C Antibody|Hepatitis B Surface Antigen	MALE	63	G3	T3	N0	M0	Stage IIIA
TCGA-CC-A5UD-01A	Dead	304	Hepatitis C Antibody|Hepatitis B Surface Antigen	MALE	45	G2	T3	N0	M0	Stage IIIA
TCGA-CC-A5UE-01A	Dead	272	Hepatitis C Antibody|Hepatitis B Surface Antigen	MALE	48	G2	T4	N0	M0	Stage IIIB
TCGA-ED-A627-01A	Alive	423	Hepatitis C Antibody|Hepatitis B Surface Antigen	MALE	74	G2	T1	NX	M0	Stage I
TCGA-CC-A7IF-01A	Dead	649	Hepatitis C Antibody|Hepatitis B Surface Antigen	MALE	59	G1	T3	N0	M0	Stage IIIA
TCGA-CC-A7IG-01A	Dead	299	Hepatitis C Antibody|Hepatitis B Surface Antigen	MALE	47	G2	T2	N0	M0	Stage II
TCGA-CC-A7IH-01A	Alive	365	Hepatitis C Antibody|Hepatitis B Surface Antigen	MALE	58	G1	T3	N0	M0	Stage IIIA
TCGA-CC-A7II-01A	Alive	399	Hepatitis C Antibody|Hepatitis B Surface Antigen	MALE	54	G3	T3	N0	M0	Stage IIIA
TCGA-CC-A7IJ-01A	Alive	382	Hepatitis C Antibody|Hepatitis B Surface Antigen	MALE	56	G3	T2	N0	M0	Stage II
TCGA-CC-A7IK-01A	Dead	262	Hepatitis C Antibody|Hepatitis B Surface Antigen	MALE	59	G3	T3	N0	M0	Stage IIIA
TCGA-CC-A7IL-01A	Dead	278	Hepatitis C Antibody|Hepatitis B Surface Antigen	MALE	61	G1	T3	N0	M0	Stage IIIA
GSE14520 cohort
ID	Gender	Age	HBV viral status	ALT(>/<=50U/L)	TNM staging	BCLC staging	CLIP staging	AFP (>/<=300ng/ml)	Survival status	Survival months	Recurr status	Recurr months
GSM362958	Male	56	CC	low	II	A	0	low	1	28.2	1	28.2
GSM362959	Male	45	AVR-CC	high	I	A	1	high	1	9.5	1	9.5
GSM362960	Male	21	CC	high	II	A	1	high	0	66.1	0	66.1
GSM362964	Male	50	CC	high	I	A	0	low	0	67.4	0	67.4
GSM362965	Male	57	CC	low	II	A	0	low	0	66.6	0	66.6
GSM362966	Male	58	AVR-CC	high	I	A	0	low	0	66.1	0	66.1
GSM362970	Male	39	CC	low	I	0	0	low	0	67.3	0	67.3
GSM362971	Male	52	AVR-CC	high	I	A	2	high	1	48.1	1	40.4
GSM362972	Male	45	CC	low	I	0	0	low	0	66	0	66
GSM362976	Male	50	CC	high	I	A	0	low	0	67	1	51.1
GSM362977	Male	41	CC	low	I	A	0	low	0	66.3	0	66.3
GSM362978	Male	61	AVR-CC	high	I	A	1	low	1	28.8	1	28.8
GSM362982	Male	39	CC	high	I	A	0	low	0	64.6	0	64.6
GSM362983	Male	32	CC	high	I	A	1	high	0	64.2	0	64.2
GSM362984	Male	49	CC	low	II	A	0	low	0	51.4	0	51.4
GSM362986	Male	55	AVR-CC	low	II	0	0	low	0	64.5	0	64.5
GSM362987	Male	60	AVR-CC	high	II	A	0	low	0	60.4	1	57.7
GSM362988	Female	52	AVR-CC	low	I	0	1	high	0	51.1	0	51.1
GSM362992	Female	41	CC	high	I	A	1	.	0	64.3	0	64.3
GSM362993	Male	50	CC	low	I	A	1	high	0	3.8	1	3.8
GSM362994	Male	49	CC	low	II	A	1	high	0	54.8	1	54.8
GSM363008	Female	50	CC	low	II	B	1	low	0	58.4	1	23.6
GSM363009	Male	50	CC	high	II	A	1	high	0	58.9	0	58.9
GSM363010	Male	47	CC	high	I	A	1	.	0	62	0	62
GSM363011	Male	57	CC	low	II	B	2	high	1	17.6	1	9.1
GSM363012	Male	61	CC	low	I	A	0	low	1	4.5	1	4.5
GSM363013	Male	58	CC	high	II	A	1	high	1	7.7	1	7.7
GSM363014	Male	61	CC	low	I	A	0	low	0	60.7	1	32.7
GSM363015	Male	39	CC	low	I	A	1	high	0	59.7	0	59.7
GSM363016	Male	44	AVR-CC	low	IIIA	B	1	low	0	2	0	2
GSM363017	Male	50	AVR-CC	low	IIIB	B	2	low	1	12.7	1	8.4
GSM363029	Male	48	CC	low	I	A	0	low	0	51.3	0	51.3
GSM363030	Male	58	CC	high	IIIA	A	2	high	1	4.5	1	4.5
GSM363031	Male	58	CC	low	II	A	0	low	0	52.8	1	20.8
GSM363032	Male	52	CC	low	IIIB	A	1	high	0	24.9	0	24.9
GSM363033	Male	63	AVR-CC	low	I	A	1	high	1	36.4	1	36
GSM363034	Female	30	CC	low	I	A	0	low	1	45.9	1	45.9
GSM363035	Male	40	CC	high	I	A	0	low	0	56.1	1	24.6
GSM363036	Male	65	CC	high	II	A	1	low	1	32.7	1	4.6
GSM363037	Male	54	AVR-CC	low	I	A	0	low	0	61.2	0	61.2
GSM363038	Male	41	CC	low	II	A	0	low	1	15.1	1	5.8
GSM363048	Male	50	AVR-CC	low	IIIA	B	2	high	1	20.3	1	20.3
GSM363049	Male	45	AVR-CC	low	I	A	0	high	0	62.4	0	62.4
GSM363050	Male	32	AVR-CC	high	II	B	2	high	0	54.2	1	2.8
GSM363051	Male	43	CC	low	IIIA	B	2	high	0	20.6	0	20.6
GSM363052	Male	46	CC	high	IIIA	C	2	low	1	14.3	1	14.3
GSM363053	Female	57	CC	low	I	A	0	low	0	57	0	57
GSM363054	Male	51	CC	low	II	A	0	low	0	53.8	0	53.8
GSM363055	Female	55	CC	low	I	A	1	high	0	7.3	0	7.3
GSM363056	Female	59	AVR-CC	high	II	B	2	high	1	19.2	1	19.2
GSM363057	Male	63	CC	high	II	A	1	low	1	60.5	1	22.8
GSM363069	Male	34	CC	high	IIIA	C	2	high	1	13.6	1	1.7
GSM363071	Male	35	CC	low	IIIB	C	3	high	1	13.8	1	13.8
GSM363072	Male	49	CC	low	I	A	0	low	0	10.4	0	10.4
GSM363073	Male	41	CC	low	II	A	1	high	1	26.5	1	21.8
GSM363074	Male	41	CC	high	II	A	0	low	0	57.7	0	57.7
GSM363075	Female	54	CC	low	IIIB	C	1	low	1	18	1	18
GSM363076	Male	35	CC	high	IIIB	C	3	high	1	23	1	23
GSM363077	Male	40	CC	low	I	0	1	high	0	52.7	0	52.7
GSM363078	Male	47	CC	low	IIIB	A	0	low	1	57.9	1	57.9
GSM363079	Male	53	CC	high	IIIA	C	2	high	1	7.8	1	5.2
GSM363080	Male	49	CC	low	IIIB	C	5	high	1	2.3	1	2.3
GSM363081	Male	34	CC	high	IIIA	C	1	low	1	5.2	1	0.1
GSM363082	Male	64	CC	low	II	0	0	low	0	57	0	57
GSM363083	Male	45	AVR-CC	low	I	0	0	low	0	53.3	0	53.3
GSM363084	Male	67	CC	high	I	A	0	low	0	62.6	1	48
GSM363085	Male	49	CC	high	IIIA	B	2	high	1	54.8	1	46.3
GSM363086	Male	44	AVR-CC	low	II	A	2	high	0	60.5	0	60.5
GSM363098	Male	60	AVR-CC	low	II	0	1	high	0	56.9	1	21.3
GSM363099	Male	50	CC	low	III	B	2	high	1	30.9	1	30.9
GSM363100	Male	56	CC	low	IIIB	C	4	high	1	3.4	1	1.5
GSM363101	Male	50	CC	low	I	A	1	high	0	56.3	0	56.3
GSM363102	Male	49	CC	low	II	A	0	low	1	37.9	1	37.9
GSM363104	Male	59	CC	low	I	A	0	low	1	35.9	1	29.9
GSM363105	Male	36	AVR-CC	high	II	A	1	low	0	9.5	1	9.5
GSM363107	Female	71	AVR-CC	low	I	A	1	high	1	7	1	7
GSM363108	Male	49	CC	high	II	A	0	low	0	48.8	0	48.8
GSM363109	Male	50	CC	low	II	A	0	low	0	55.2	0	55.2
GSM363115	Male	74	CC	low	I	A	0	low	0	66.6	0	66.6
GSM363121	Male	39	CC	high	IIIC	C	3	high	0	51.2	0	51.2
GSM363122	Male	49	AVR-CC	high	I	A	0	low	0	55.4	0	55.4
GSM363123	Male	48	AVR-CC	high	II	A	0	low	0	42.7	0	42.7
GSM363124	Male	67	CC	low	I	A	0	.	0	53.5	0	53.5
GSM363125	Male	43	AVR-CC	low	II	A	1	high	1	16.5	1	16.5
GSM363126	Male	65	CC	low	IIIB	A	1	high	0	59.5	1	59.5
GSM363127	Male	55	CC	low	II	A	1	high	1	22.2	1	14.6
GSM363128	Male	36	AVR-CC	high	II	A	0	low	1	30.1	1	10
GSM363129	Male	34	CC	low	IIIA	C	3	high	1	3.5	1	3.2
GSM363130	Male	72	CC	low	II	A	0	low	0	61.8	0	61.8
GSM363142	Male	28	CC	high	II	B	2	high	1	46.1	1	46.1
GSM363143	Female	48	CC	low	II	0	0	low	1	32.6	1	32.6
GSM363145	Male	43	CC	high	I	A	0	low	1	33	1	26.4
GSM363146	Male	50	CC	high	IIIA	C	2	low	0	54.9	0	54.9
GSM363147	Male	44	AVR-CC	high	II	B	1	low	1	28.7	1	28.7
GSM363148	Male	64	CC	high	II	A	2	high	0	52.4	1	11.8
GSM363149	Male	53	CC	low	I	A	0	low	0	14.4	0	14.4
GSM363150	Male	68	CC	low	II	A	1	high	1	3.3	1	3.3
GSM363151	Female	70	CC	low	II	A	1	low	0	67.1	0	67.1
GSM363152	Male	39	CC	high	IIIA	C	4	high	1	8.3	1	8.3
GSM363164	Female	27	CC	low	I	A	1	high	0	55.2	0	55.2
GSM363166	Male	59	CC	low	IIIB	A	1	high	0	53.8	0	53.8
GSM363168	Male	51	CC	low	IIIA	B	1	low	0	53.8	0	53.8
GSM363169	Male	45	AVR-CC	high	IIIA	B	2	high	0	39.4	0	39.4
GSM363170	Male	59	CC	low	I	0	0	low	0	53.3	0	53.3
GSM363172	Male	67	CC	high	II	A	0	low	1	6.7	1	6.7
GSM363174	Male	48	CC	high	II	A	2	high	0	67.1	0	67.1
GSM363176	Female	65	CC	low	I	A	0	low	0	50.7	0	50.7
GSM363178	Male	42	CC	low	II	A	0	low	0	57.3	1	41.6
GSM363180	Male	52	CC	low	IIIA	B	2	high	1	47.1	1	3.2
GSM363182	Male	50	CC	low	I	A	0	low	0	52.7	0	52.7
GSM363184	Male	34	AVR-CC	high	IIIA	B	1	low	0	16.3	0	16.3
GSM363186	Male	45	AVR-CC	low	II	A	0	low	1	7.6	1	7.6
GSM363188	Male	35	AVR-CC	high	II	A	0	low	0	57.3	1	46.3
GSM363190	Male	41	AVR-CC	high	II	A	1	low	0	4.8	1	2.7
GSM363192	Male	50	CC	high	I	0	0	low	0	52.2	0	52.2
GSM363194	Male	44	AVR-CC	high	II	B	2	high	0	4.5	0	4.5
GSM363196	Male	42	CC	high	I	A	0	low	0	57.7	1	51.1
GSM363198	Male	41	AVR-CC	high	I	A	0	low	0	57.9	0	57.9
GSM363200	Male	26	CC	low	II	A	1	high	1	23.9	1	23.9
GSM363202	Male	33	CC	low	I	A	0	low	0	60	1	6.7
GSM363204	Male	53	CC	high	IIIA	C	2	high	1	14.1	1	8.4
GSM363205	Male	70	CC	low	I	0	0	high	0	58	0	58
GSM363207	Male	53	CC	low	I	A	1	high	1	53.3	1	53.3
GSM363209	Female	45	CC	low	I	A	1	high	0	60.8	0	60.8
GSM363211	Male	61	CC	high	IIIA	C	3	high	1	8.9	1	8.9
GSM363215	Male	48	CC	low	I	0	1	high	0	18.6	0	18.6
GSM363217	Male	58	CC	low	IIIC	C	1	low	0	54.5	0	54.5
GSM363218	Male	48	CC	low	IIIB	A	3	high	1	15.2	1	3.9
GSM363220	Male	59	AVR-CC	high	IIIA	B	2	high	0	54.2	1	29.9
GSM363222	Male	59	AVR-CC	high	I	A	0	low	0	48.4	1	49.1
GSM363224	Male	70	CC	low	I	A	1	high	0	57.9	1	13.1
GSM363226	Male	54	AVR-CC	high	IIIC	C	0	low	0	60.4	1	19.4
GSM363230	Male	40	CC	high	II	A	0	low	0	4.8	0	4.8
GSM363232	Male	49	AVR-CC	low	II	A	0	low	0	57.9	1	30.7
GSM363235	Male	41	CC	low	III	B	2	high	0	32.8	0	32.8
GSM363237	Male	69	CC	high	I	A	1	high	0	57.5	1	4.7
GSM363239	Male	54	AVR-CC	high	II	A	1	low	1	42.2	1	6.8
GSM363241	Male	55	CC	high	I	A	1	high	0	54.2	0	54.2
GSM363243	Male	69	CC	low	I	A	1	low	0	55.8	0	55.8
GSM363245	Male	47	CC	high	IIIA	C	3	high	0	57.5	0	57.5
GSM363247	Male	44	CC	high	I	A	0	low	0	52.9	0	52.9
GSM363249	Female	60	CC	low	II	A	1	high	0	59.2	0	59.2
GSM363251	Male	47	CC	high	IIIA	C	2	low	1	19.6	1	19.6
GSM363263	Male	39	AVR-CC	high	IIIA	C	2	high	1	3	1	3
GSM363264	Male	43	CC	high	III	B	1	low	1	17.8	1	17.8
GSM363265	Male	41	CC	low	II	A	1	low	0	65.1	0	65.1
GSM363266	Male	35	CC	high	IIIB	C	1	low	1	2.5	1	1.5
GSM363267	Male	54	CC	low	II	A	1	low	1	47.9	1	13.4
GSM363268	Male	56	AVR-CC	low	I	A	1	high	0	56	0	56
GSM363269	Male	55	AVR-CC	low	I	A	0	low	1	52.7	1	12.4
GSM363270	Male	58	CC	high	II	B	1	low	1	21.3	1	21.3
GSM363271	Male	52	CC	low	IIIC	C	0	low	0	28.7	0	28.7
GSM363272	Male	65	CC	low	II	A	2	high	0	56.3	0	56.3
GSM363273	Male	56	CC	high	I	A	0	low	0	58	0	58
GSM363274	Male	53	CC	high	II	B	2	high	1	26.9	1	26.9
GSM363275	Female	67	CC	high	IIIB	A	1	low	0	59.8	0	59.8
GSM363288	Male	56	CC	low	I	A	1	high	0	60.3	1	35.2
GSM363289	Male	46	CC	low	I	A	1	high	0	54.2	0	54.2
GSM363290	Female	63	CC	high	I	0	0	low	0	54.7	0	54.7
GSM363291	Male	54	CC	high	I	A	0	low	1	50.1	1	43.2
GSM363292	Male	53	CC	high	I	A	0	low	0	59.9	0	59.9
GSM363293	Male	54	CC	high	I	A	0	low	0	61.5	1	27.9
GSM363294	Male	25	AVR-CC	low	II	A	2	high	0	62.6	0	62.6
GSM363295	Male	63	CC	low	I	C	3	high	0	54.9	0	54.9
GSM363296	Female	52	AVR-CC	low	II	A	2	high	1	27.5	1	27.5
GSM363298	Male	52	CC	low	I	A	1	high	0	53.6	1	40.1
GSM363309	Male	34	CC	low	II	0	0	low	1	53	1	53
GSM363310	Male	41	AVR-CC	high	II	A	0	low	1	23.5	1	23.5
GSM363311	Male	77	CC	low	II	A	0	low	0	19	0	19
GSM363312	Female	53	CC	high	II	A	0	low	0	55.3	0	55.3
GSM363313	Male	71	CC	low	II	A	0	low	0	36.6	1	36.6
GSM363314	Female	48	AVR-CC	low	II	A	2	high	0	57.1	0	57.1
GSM363315	Male	43	CC	high	II	A	1	high	0	65.4	0	65.4
GSM363316	Female	35	AVR-CC	low	I	A	1	high	0	54.7	0	54.7
GSM363317	Male	58	CC	high	I	0	1	high	0	62.8	1	8
GSM363326	Male	37	CC	high	I	A	2	high	1	37.2	0	37.2
GSM363327	Male	52	AVR-CC	high	I	A	0	low	0	60.1	0	60.1
GSM363328	Male	63	AVR-CC	low	I	A	0	high	1	12	1	12
GSM363329	Male	56	AVR-CC	low	I	A	0	low	0	53.2	0	53.2
GSM363330	Male	50	CC	low	I	A	0	low	1	12.6	1	12.6
GSM363331	Female	54	AVR-CC	high	I	A	1	high	1	36.5	1	28.4
GSM363332	Male	54	AVR-CC	low	I	A	1	high	1	12.6	1	2.5
GSM363333	Male	48	CC	low	II	A	1	high	1	13.5	1	13.5
GSM363335	Male	45	CC	low	I	A	0	low	0	59.4	0	59.4
GSM363336	Male	63	CC	low	I	A	0	low	1	8	1	8
GSM363337	Female	53	CC	low	I	A	1	high	0	65.5	0	65.5
GSM363339	Female	49	AVR-CC	high	II	0	1	high	0	65.4	0	65.4
GSM363341	Male	32	CC	low	II	A	1	high	0	65.4	0	65.4
GSM363343	Female	30	CC	low	I	A	1	high	0	65.1	0	65.1
GSM363344	Female	52	CC	low	II	A	0	low	0	38.7	0	38.7
GSM363346	Male	51	AVR-CC	high	IIIB	A	0	low	1	14.3	1	7.3
GSM363348	Male	41	CC	high	I	A	0	low	0	14.3	1	4.2
GSM363350	Male	43	CC	low	I	A	1	high	0	62.9	0	62.9
GSM363352	Male	51	CC	high	II	A	1	high	1	16.2	1	5.1
GSM363355	Male	53	CC	low	II	A	0	low	1	9.1	1	6.2
GSM363357	Female	47	AVR-CC	low	II	A	0	low	1	8.8	1	8.8
GSM363358	Male	56	CC	low	II	A	0	low	0	53.9	1	9.4
GSM363360	Male	71	CC	low	I	A	0	high	0	53.3	0	53.3
GSM363362	Male	53	CC	low	II	A	0	low	1	5.8	1	5.8
GSM363364	Male	49	CC	low	I	A	0	low	1	27.1	1	10.2
GSM363366	Male	73	CC	low	I	A	0	low	0	52.3	0	52.3
GSM363371	Female	69	CC	high	I	A	0	low	0	66.3	0	66.3
GSM363376	Male	62	CC	high	I	0	0	low	0	61.5	0	61.5
GSM363378	Male	47	AVR-CC	low	I	A	0	low	1	31.9	1	13.3
GSM363384	Male	43	AVR-CC	high	II	A	0	low	1	51.6	1	51.6
GSM363386	Male	61	CC	low	IIIA	C	2	high	1	10	1	1.9
GSM363388	Female	58	CC	high	I	0	0	low	0	57.3	1	11.6
GSM363391	Male	55	CC	low	II	0	0	low	0	57.3	1	21.5
GSM363393	Male	46	AVR-CC	low	IIIA	C	3	high	1	4	1	4
GSM363400	Male	58	CC	low	II	A	0	low	0	55.6	1	19.1
GSE114198 cohort
ID	etiology	efs days	efs event:	os days	os event
GSM4196911	HBV	2922	1	4206	1
GSM4196912	HBV	669	1	1550	1
GSM4196913	HBV	974	1	1231	1
GSM4196914	HBV	1612	1	4093	0
GSM4196915	HBV	114	1	164	1
GSM4196916	HBV	487	1	1536	1
GSM4196917	HBV	306	1	814	1
GSM4196918	HBV	62	1	62	1
GSM4196919	HBV	1705	1	3625	0
GSM4196920	HBV	153	1	585	1
GSM4196921	HBV	274	1	684	1
GSM4196922	HBV	784	1	3364	0
GSM4196923	HBV	98	1	152	1
GSM4196924	HBV	146	1	2054	1
GSM4196925	HBV	2425	1	2611	1
GSM4196926	HBV	139	1	139	1
GSM4196927	HBV	488	1	837	1
GSM4196928	HBV	638	1	835	1
GSM4196993	HBV	4143	0	4143	0
GSM4196994	HBV	1675	1	2186	1
GSM4196995	HBV	349	1	349	1
GSM4196996	HBV	464	1	464	1
GSM4196997	HBV	3573	0	3573	0
GSM4196998	HBV	244	1	2555	1
GSM4196999	HBV	4006	0	4006	0
GSM4197000	HBV	926	1	3565	1
GSM4197001	HBV	1066	1	3942	1
GSM4197002	HBV	668	1	720	0
GSM4197003	HBV	273	1	3363	0
GSM4197004	HBV	215	1	2606	0
GSE114200 cohort
ID	etiology	efs days	efs event:	os days	os event
GSM4197065	HBV	215	1	215	1
GSM4197066	HBV	243	1	3762	0
GSM4197067	HBV	486	1	1130	1
GSM4197068	HBV	1504	1	1504	1
GSM4197069	HBV	4151	0	4151	0
GSM4197070	HBV	NA	1	1910	1
GSM4197071	HBV	606	1	3693	0
GSM4197072	HBV	245	1	639	1
GSM4197073	HBV	3582	0	3582	0
GSM4197074	HBV	2953	1	3076	0
GSM4197075	HBV	1918	1	3003	0
GSM4197076	HBV	486	1	2036	1
GSM4197097	HBV	3081	0	3081	0
GSM4197098	HBV	2350	0	2350	0
GSM4197099	HBV	251	1	262	1
GSM4197100	HBV	3381	0	3381	0
GSE10141 cohort
ID	time (days)	status (0: alive or censored, 1: dead)	etiology
GSM256428	2145	1	HBV
GSM256432	1604	1	HBV
GSM256439	3890	0	HBV
GSM256442	3237	0	HBV
GSM256446	3973	0	HBV
GSM256448	2019	1	HBV
GSM256450	3582	0	HBV
GSM256453	3400	0	HBV
GSM256455	3736	1	HBV
GSM256456	2405	1	HBV
GSM256468	3183	0	HBV
GSM256469	2859	1	HBV
GSM256476	438	0	HBV
GSM256479	1140	1	HBV
GSM256482	2812	0	HBV
GSM256490	408	1	HBV
GSM256497	2106	1	HBV
GSM256498	5466	0	HBV
GSM256504	5528	0	HBV
