# Supplementary material for: Genomic analysis quantifies pyroptosis in the immune microenvironment of HBV-related hepatocellular carcinoma
Source: Front Immunol. 2022 Jul 28;13:932303. doi: 10.3389/fimmu.2022.932303 (PMC9365940; doi:10.3389/fimmu.2022.932303)
Supplement: Supplementary file 5 [file Table_2.xlsx]

## Sheet: Sheet1
Pyroptosis-related genes
AIM2
CASP1
CASP3
CASP4
CASP5
CASP6
CASP8
CASP9
ELANE
GPX4
GSDMA
GSDMB
GSDMC
GSDMD
GSDME
NLRC4
NLRP1
NLRP2
NLRP3
NLRP6
NLRP7
NOD1
NOD2
PJVK
PLCG1
PRKACA
PYCARD
SCAF11
TIRAP
TNF
GZMA
GZMB
