# Supplementary material for: Genomic analysis quantifies pyroptosis in the immune microenvironment of HBV-related hepatocellular carcinoma
Source: Front Immunol. 2022 Jul 28;13:932303. doi: 10.3389/fimmu.2022.932303 (PMC9365940; doi:10.3389/fimmu.2022.932303)
Supplement: Supplementary file 6 [file Table_3.xlsx]

## Sheet: Sheet1
Prognostic DEGs
id	HR	HR.95L	HR.95H	pvalue
CASP1	0.76516	0.602779	0.971284	0.0278516
CD48	0.806994	0.656764	0.991586	0.0413149
TRIM22	0.845436	0.746295	0.957747	0.00833118
APOBEC3G	0.769738	0.599488	0.988338	0.0401756
RGS1	1.2428	1.06597	1.44897	0.00550657
RAB31	1.2458	1.02515	1.51394	0.0271271
GZMA	0.811815	0.659584	0.999181	0.0491032
S100A4	1.24267	1.03821	1.4874	0.0178477
RGS10	1.33854	1.09436	1.63719	0.00454708
PRKCH	0.738985	0.551381	0.990421	0.0429311
CTSC	1.51599	1.20969	1.89983	0.000302551
CD3E	0.8252	0.69853	0.974839	0.0238417
IL2RB	0.756286	0.60839	0.940135	0.0118701
S100A11	1.34422	1.14338	1.58034	0.000339958
DAB2	1.50446	1.22026	1.85484	0.000131604
HLA-DOB	0.834287	0.710674	0.979402	0.0268055
FLI1	0.706253	0.550032	0.906844	0.00639924
SELL	0.716022	0.594181	0.862847	0.000448053
ICAM1	1.35917	1.14782	1.60943	0.000372548
MICAL1	1.32713	1.09402	1.60991	0.00408211
ITK	0.696452	0.547952	0.885196	0.0031103
GPR171	0.74708	0.579155	0.963695	0.024791
TRAF3IP3	0.695358	0.521228	0.92766	0.0134901
BTN3A3	0.848435	0.724595	0.99344	0.0411788
PFKFB3	1.24008	1.06262	1.44718	0.00631962
LILRB4	1.24206	1.00802	1.53043	0.0418521
EGR2	0.788784	0.649071	0.958571	0.0170628
ANXA5	1.34319	1.06233	1.6983	0.0136961
IL15RA	1.3843	1.0897	1.75854	0.00773122
KLRB1	0.684369	0.546227	0.857447	0.00097748
FASLG	0.737707	0.562681	0.967175	0.027701
PLAUR	1.25439	1.05108	1.49703	0.011999
AKR1B1	1.21845	1.00612	1.4756	0.0431374
MMP9	1.19613	1.06597	1.34219	0.00231297
RGS2	1.26308	1.08485	1.47059	0.00261868
PFKP	1.18825	1.02794	1.37356	0.0196645
CCR7	0.794895	0.65706	0.961643	0.0181516
FSCN1	1.26633	1.03258	1.553	0.0233373
SWAP70	1.47195	1.0817	2.003	0.0139071
CXCL6	1.12388	1.00963	1.25106	0.0327425
CCL19	0.88013	0.794041	0.975554	0.015048
DUSP5	1.2492	1.01816	1.53267	0.0329679
HMOX1	1.48277	1.21999	1.80216	7.56519e-05
LILRB1	1.37392	1.01824	1.85383	0.0376893
MTHFD2	1.33832	1.08971	1.64366	0.00544814
GAS1	0.739454	0.607741	0.899713	0.00256248
IER3	1.3088	1.12338	1.52483	0.000555377
GIMAP5	0.630277	0.440978	0.900835	0.0113075
C1R	0.777844	0.608473	0.994359	0.0449509
LMO2	0.705249	0.516037	0.963838	0.0284473
CD58	1.28772	1.02825	1.61267	0.0276221
TMC6	1.21486	1.0053	1.4681	0.0439367
PTGS1	1.37156	1.11267	1.69068	0.00307353
PRKCQ	0.658699	0.499346	0.868904	0.00313299
SLC16A3	1.6248	1.36014	1.94096	8.75995e-08
P2RY6	1.35081	1.1232	1.62455	0.00140293
LHFPL2	1.3155	1.10107	1.57169	0.00252324
EHD1	1.97017	1.33685	2.90351	0.000609747
CFP	0.786232	0.631212	0.979324	0.0318386
LAIR1	1.4084	1.00572	1.9723	0.0462447
KLRD1	0.707326	0.533887	0.93711	0.0158426
RRAS	1.38689	1.03558	1.85737	0.0281968
TNFRSF14	1.68216	1.13017	2.50376	0.0103775
S100A9	1.17154	1.05127	1.30557	0.00417553
IMPDH1	1.39826	1.16388	1.67984	0.000342084
VNN2	1.25613	1.12216	1.4061	7.40491e-05
SELP	0.794237	0.652299	0.96706	0.0218247
ARPC2	1.76822	1.17821	2.6537	0.0059289
FYN	0.770422	0.59505	0.997479	0.0478031
UPP1	1.56159	1.20096	2.03051	0.000878579
CD1E	0.724252	0.548851	0.955706	0.0225979
LMO4	1.53502	1.14851	2.05159	0.00378479
CD79A	0.833627	0.719923	0.965288	0.0150092
CAP1	1.7226	1.14099	2.6007	0.00966733
BPHL	0.671253	0.490752	0.918145	0.0126179
DPT	0.778975	0.677936	0.895073	0.000425377
CDR2L	1.25	1.04107	1.50086	0.0167911
LGALS3	1.31374	1.12008	1.54088	0.000797494
SLC6A6	1.20098	1.01117	1.42641	0.0369265
JAK1	0.710686	0.535013	0.944043	0.0184011
BCAT1	1.31518	1.06402	1.62563	0.0112798
NUP62	1.64538	1.15211	2.34984	0.00616872
METTL7A	0.726297	0.545041	0.967832	0.0290226
TCN2	1.24334	1.00501	1.53818	0.0448572
CHAD	0.704209	0.592045	0.837624	7.44331e-05
MEF2C	0.743831	0.570042	0.970602	0.0292768
ADA	1.42047	1.12126	1.79952	0.00363364
SPP1	1.26479	1.14327	1.39923	5.17001e-06
DDIT4	1.35571	1.09601	1.67693	0.00503229
CXCL5	1.25106	1.1241	1.39235	4.0828e-05
PDLIM7	1.39628	1.11219	1.75293	0.00402572
CD68	1.44958	1.00226	2.09653	0.0486142
PPT1	1.48504	1.14524	1.92565	0.00285466
TMSB10	1.51246	1.15056	1.9882	0.00302621
ABCC1	1.30167	1.07891	1.57042	0.00590387
GYG1	1.57078	1.13493	2.17401	0.0064634
TGFB1	1.31236	1.09987	1.5659	0.00255978
TEK	0.693957	0.548719	0.877636	0.00229311
MAFF	1.59748	1.28498	1.98599	2.46945e-05
ALDH5A1	0.650872	0.497023	0.852344	0.00180168
YWHAH	1.89339	1.14848	3.12145	0.0123243
FLT3	0.595385	0.437739	0.809803	0.000952299
CPB2	0.721329	0.594079	0.875835	0.000970924
RBM8A	1.57298	1.0611	2.3318	0.0241172
NFKBIE	1.35388	1.07258	1.70895	0.0107853
ZKSCAN1	0.698549	0.524384	0.930559	0.0142132
ADM	1.62808	1.3192	2.00928	5.60209e-06
FZD7	1.34809	1.14665	1.58492	0.000297913
KDELR3	1.33325	1.10483	1.60891	0.00270285
RCBTB2	0.725849	0.557632	0.94481	0.0172184
LGALS1	1.45435	1.16484	1.81581	0.000942392
EPS15	0.666161	0.462708	0.959071	0.0289097
CD5L	0.829502	0.733664	0.937859	0.00284366
SLC38A3	0.812278	0.689353	0.957122	0.0130125
SLC4A7	1.51513	1.16922	1.96338	0.0016764
DYNLT1	1.96491	1.32259	2.91918	0.000824886
OTUD4	0.74518	0.56321	0.985944	0.0394884
CYBA	1.16969	1.00307	1.36398	0.0456005
FABP3	1.27539	1.07627	1.51135	0.00497642
TAGLN2	1.75865	1.28933	2.39879	0.000364558
IGSF3	1.18168	1.01531	1.37532	0.031068
SCRN1	1.2496	1.07635	1.45074	0.00343222
MFGE8	1.30943	1.05517	1.62497	0.0143869
PSAP	2.63843	1.44355	4.82237	0.00161591
SFXN3	1.47424	1.17703	1.84649	0.000727799
PROCR	1.26634	1.03141	1.55479	0.0241111
NELL2	0.820814	0.677623	0.994263	0.0435094
GNPDA1	1.90407	1.41506	2.56207	2.11507e-05
EPB41L2	1.32975	1.08729	1.62628	0.00552437
WSB1	1.54267	1.168	2.03754	0.00225892
CD300C	1.30667	1.0015	1.70483	0.0487263
GPD1L	1.3566	1.11773	1.64652	0.00202725
LAMB1	1.24061	1.07855	1.42702	0.002538
GPX2	1.14055	1.00423	1.29538	0.0428672
ATP1B3	1.54569	1.2379	1.93002	0.000121229
DUSP6	1.58224	1.19293	2.0986	0.00145167
CAPG	1.24879	1.09746	1.42098	0.000749128
EFNB1	1.36439	1.02773	1.81132	0.0316191
ENO2	1.27302	1.09791	1.47604	0.00138756
ACTR1A	2.01887	1.17768	3.46089	0.0106283
ANXA2	1.74739	1.33452	2.28799	4.94378e-05
FBLN2	0.76957	0.651829	0.908578	0.00199061
LAMA4	1.4979	1.12035	2.00268	0.00639368
GABBR2	0.843106	0.712029	0.998312	0.0477535
SAMHD1	0.740891	0.562257	0.976278	0.0331292
GPM6A	0.735335	0.544358	0.993314	0.0451034
S100B	1.24857	1.02682	1.51821	0.0260638
TXNRD1	1.428	1.1169	1.82576	0.0044861
G6PC	0.821353	0.736216	0.916334	0.000423637
MARCKS	1.41136	1.08651	1.83332	0.00983201
CYLD	0.484884	0.33719	0.69727	9.4045e-05
SORT1	1.2644	1.0119	1.5799	0.0390152
ERP29	1.96642	1.16296	3.32496	0.0116255
SLC1A5	1.37185	1.19227	1.57846	1.00159e-05
RHOC	1.96359	1.32737	2.90475	0.000731546
SYNPO	0.765494	0.594966	0.984898	0.0376806
LDB2	0.608292	0.459952	0.804474	0.000491314
CCL20	1.18744	1.05193	1.34039	0.00545388
YBX1	2.28503	1.44976	3.60152	0.000371008
CRHBP	0.725941	0.600306	0.877871	0.000955134
SLC20A1	1.8626	1.30896	2.65042	0.000548443
SF3A3	1.65922	1.09593	2.51204	0.0167183
PIGC	1.64352	1.19615	2.25819	0.00217787
ZC3H11A	1.33793	1.00284	1.78499	0.0477881
PPIH	1.4434	1.02966	2.0234	0.033209
CBFB	1.40011	1.08136	1.81282	0.0106675
HSD17B8	0.645321	0.485708	0.857386	0.00251673
ECHS1	0.554856	0.343452	0.896383	0.016087
MS4A1	0.77037	0.627279	0.946103	0.0128307
TLE3	1.35464	1.07261	1.71084	0.01082
HSPA6	1.25422	1.08811	1.44568	0.00177813
EPHX1	0.742088	0.610299	0.902337	0.00278853
PTPRB	0.653598	0.503626	0.848228	0.00138536
TAX1BP3	1.3826	1.14727	1.66619	0.000666163
BACE2	1.15087	1.01974	1.29886	0.0228055
RIN1	1.30454	1.0225	1.66439	0.0324389
STC2	1.38085	1.17309	1.62541	0.000104963
PHF21A	1.61598	1.20369	2.16949	0.00140512
C7	0.871183	0.785854	0.965776	0.00873929
EWSR1	2.07498	1.2468	3.45327	0.004974
MAP3K5	0.799996	0.661336	0.967727	0.0215758
LDHA	1.96243	1.34328	2.86696	0.000490539
COMP	1.17098	1.01881	1.34589	0.0262646
TPM2	1.26369	1.02993	1.5505	0.0249255
RAP1GAP	1.47796	1.23196	1.77309	2.60237e-05
EHMT2	1.34704	1.00782	1.80044	0.0441573
SERPINB6	1.47073	1.0002	2.1626	0.0498792
SNRPE	1.58349	1.13712	2.20508	0.00651786
ALDOA	1.6943	1.35587	2.1172	3.52056e-06
SMAD1	0.748527	0.58448	0.958617	0.0217439
HOMER3	1.2646	1.06683	1.49902	0.00681913
EXT1	1.35939	1.03128	1.79189	0.0293711
PLEKHB2	1.42809	1.10878	1.83935	0.00578614
ACP5	1.24715	1.05609	1.47278	0.0092369
ATP6V0B	2.04073	1.30737	3.18545	0.00169133
TSPO	1.36408	1.11464	1.66933	0.00258413
ACTN1	1.51504	1.13043	2.0305	0.00542761
GTF2E2	1.56367	1.06882	2.28763	0.0212906
WDR1	1.48798	1.01612	2.17895	0.0411359
LRP8	1.28798	1.02369	1.62051	0.0307909
ROM1	1.34149	1.05301	1.70902	0.0174048
MMP12	1.16704	1.09276	1.24638	4.15982e-06
ETV5	1.69771	1.3723	2.10029	1.08779e-06
SERPINE1	1.44579	1.26035	1.65852	1.41136e-07
G6PD	1.51562	1.31329	1.74911	1.28615e-08
SNX7	1.2526	1.04796	1.4972	0.0133349
LOXL2	1.40167	1.08454	1.81152	0.00987709
TALDO1	1.42267	1.03395	1.95752	0.0303872
SMOX	1.42832	1.18716	1.71847	0.000157992
IFNGR2	1.4168	1.05733	1.89849	0.0196317
BCL7A	1.59016	1.15502	2.18923	0.00446318
GNL2	2.25267	1.45977	3.47623	0.000243547
RAB32	1.39477	1.11309	1.74775	0.00384314
PHLDA2	1.39787	1.22559	1.59438	5.99996e-07
SLC2A1	1.4077	1.19086	1.66403	6.16288e-05
MTA2	1.80398	1.23109	2.64347	0.00247493
CTNNA1	1.90214	1.12667	3.21136	0.016115
GLO1	1.53514	1.01969	2.31113	0.040035
S100A3	1.37225	1.09149	1.72524	0.00673842
SORD	0.691709	0.572958	0.835073	0.000125323
STK39	1.27769	1.08823	1.50014	0.00276715
CBFA2T3	0.778185	0.618985	0.978329	0.0317475
TCIRG1	1.44169	1.08557	1.91463	0.0114983
LIMK1	1.31736	1.05119	1.65091	0.0166883
NPC2	2.32618	1.49581	3.61751	0.000178762
PCSK5	1.40672	1.13741	1.7398	0.00164694
DHODH	0.789409	0.636604	0.978891	0.031214
ASPH	1.28802	1.06718	1.55456	0.0083526
DBN1	1.20312	1.04037	1.39133	0.0126447
