# Supplementary material for: Genomic analysis quantifies pyroptosis in the immune microenvironment of HBV-related hepatocellular carcinoma
Source: Front Immunol. 2022 Jul 28;13:932303. doi: 10.3389/fimmu.2022.932303 (PMC9365940; doi:10.3389/fimmu.2022.932303)
Supplement: Supplementary file 7 [file Table_4.xls]

## Sheet: by cmap name
rank	cmap name	mean	n	enrichment	p	specificity	percent non-null
29	DL-thiorphan	-0.817	2	-0.95	0.00541	0.0171	100
22	scopoletin	-0.808	2	-0.956	0.00414	0.0096	100
28	talampicillin	-0.8	4	-0.773	0.00537	0.0107	100
687	cantharidin	-0.768	1	-0.951	---	---	100
20	chrysin	-0.767	3	-0.877	0.00379	0.0101	100
6	aminohippuric acid	-0.765	4	-0.892	0.00026	0	100
689	dexverapamil	-0.759	1	-0.944	---	---	100
120	Y-27632	-0.752	2	-0.838	0.05207	0.0929	100
167	alcuronium chloride	-0.741	2	-0.779	0.09563	0.0622	100
17	naftopidil	-0.736	3	-0.882	0.00328	0.0052	100
692	fisetin	-0.728	1	-0.919	---	---	100
14	liothyronine	-0.716	4	-0.808	0.00265	0.0052	100
155	piperlongumine	-0.704	2	-0.8	0.07849	0.1076	100
11	diltiazem	-0.696	5	-0.761	0.00146	0.0052	100
132	5224221	-0.688	2	-0.827	0.05873	0.2406	100
25	trifluridine	-0.686	4	-0.778	0.00501	0.0246	100
50	ifenprodil	-0.685	4	-0.705	0.01564	0.0517	100
15	tiabendazole	-0.682	4	-0.802	0.00296	0.0049	100
12	nipecotic acid	-0.677	4	-0.826	0.00177	0	100
695	5213008	-0.677	1	-0.877	---	---	100
19	pargyline	-0.672	4	-0.795	0.00352	0.0216	100
126	5248896	-0.67	2	-0.832	0.05609	0.0658	100
79	methacholine chloride	-0.668	3	-0.756	0.02963	0.0524	100
31	oxprenolol	-0.656	4	-0.762	0.00658	0.0149	100
104	blebbistatin	-0.656	2	-0.853	0.04273	0.0811	100
27	estriol	-0.655	4	-0.775	0.00527	0.0198	100
41	tyloxapol	-0.654	4	-0.718	0.01281	0.0693	100
67	cyproterone	-0.653	4	-0.675	0.02505	0.0695	100
35	pyrazinamide	-0.649	4	-0.737	0.00953	0.027	100
16	methazolamide	-0.642	4	-0.8	0.0031	0	100
9	procaine	-0.631	5	-0.792	0.00074	0	100
54	denatonium benzoate	-0.629	4	-0.699	0.01727	0.0155	100
100	ursodeoxycholic acid	-0.629	3	-0.733	0.03926	0.0306	100
13	Prestwick-664	-0.627	6	-0.685	0.00242	0.0289	100
699	exemestane	-0.624	1	-0.821	---	---	100
174	bromperidol	-0.621	3	-0.635	0.09951	0.0904	100
60	(-)-MK-801	-0.614	4	-0.69	0.01987	0.0216	100
138	corynanthine	-0.614	3	-0.688	0.06153	0.0761	100
55	tracazolate	-0.609	4	-0.699	0.01733	0.0207	100
47	Prestwick-1084	-0.606	4	-0.708	0.0151	0.1209	75
56	skimmianine	-0.604	4	-0.698	0.01761	0.0526	100
44	etamivan	-0.602	4	-0.711	0.01414	0.045	100
39	imipenem	-0.6	4	-0.722	0.01208	0.0276	100
84	natamycin	-0.6	4	-0.657	0.03173	0.1269	75
52	papaverine	-0.598	4	-0.701	0.01649	0.0252	100
123	trazodone	-0.595	3	-0.703	0.0534	0.2023	100
161	caffeic acid	-0.595	3	-0.647	0.08815	0.1343	100
51	monobenzone	-0.594	4	-0.703	0.01617	0.0338	100
702	5114445	-0.594	1	-0.789	---	---	100
66	adrenosterone	-0.593	4	-0.677	0.02399	0.023	100
703	phenanthridinone	-0.591	1	-0.786	---	---	100
53	morantel	-0.584	5	-0.633	0.01704	0.1381	80
707	PHA-00665752	-0.583	1	-0.776	---	---	100
183	piperidolate	-0.582	3	-0.629	0.10526	0.2887	66
76	apramycin	-0.581	4	-0.663	0.0291	0.128	75
107	repaglinide	-0.58	4	-0.633	0.04402	0.1667	75
708	pararosaniline	-0.577	1	-0.768	---	---	100
92	acepromazine	-0.575	4	-0.649	0.03585	0.0904	100
101	trioxysalen	-0.574	4	-0.641	0.03965	0.1218	75
210	5252917	-0.574	2	-0.747	0.12637	0.2169	100
81	N-acetyl-L-leucine	-0.572	4	-0.66	0.03046	0.0711	75
48	piroxicam	-0.57	4	-0.707	0.01534	0.0292	100
115	vidarabine	-0.57	4	-0.625	0.04886	0.075	75
46	eucatropine	-0.565	6	-0.597	0.01496	0.1354	83
108	cetirizine	-0.565	4	-0.632	0.0446	0.1498	75
82	phenindione	-0.564	4	-0.658	0.03133	0.0595	75
175	bephenium hydroxynaphthoate	-0.564	5	-0.507	0.10011	0.1582	80
177	rimexolone	-0.559	4	-0.562	0.10247	0.342	75
163	chlorzoxazone	-0.552	4	-0.574	0.09059	0.2513	75
129	lisinopril	-0.551	3	-0.696	0.05689	0.0757	100
42	3-acetylcoumarin	-0.55	5	-0.65	0.01298	0.016	100
296	torasemide	-0.549	4	-0.48	0.22201	0.2822	75
172	levocabastine	-0.545	4	-0.566	0.09913	0.1	75
124	meropenem	-0.543	4	-0.618	0.05377	0.1005	75
252	sitosterol	-0.543	4	-0.513	0.16585	0.4082	75
180	atropine	-0.542	4	-0.561	0.10384	0.3404	75
198	halcinonide	-0.539	5	-0.493	0.11952	0.1772	80
34	flurbiprofen	-0.538	5	-0.672	0.00881	0.012	100
193	omeprazole	-0.538	4	-0.553	0.11277	0.3842	75
716	tioguanine	-0.534	1	-0.72	---	---	100
156	cinoxacin	-0.532	4	-0.583	0.0825	0.1379	75
159	8-azaguanine	-0.531	4	-0.58	0.0854	0.3566	75
83	dipyridamole	-0.526	6	-0.551	0.03158	0.1288	83
97	Prestwick-920	-0.522	4	-0.645	0.03784	0.0396	100
267	sulfametoxydiazine	-0.521	4	-0.501	0.18353	0.4612	75
45	aztreonam	-0.52	5	-0.642	0.01492	0	100
257	ipratropium bromide	-0.52	3	-0.577	0.17613	0.3582	66
717	dopamine	-0.52	1	-0.706	---	---	100
303	palmatine	-0.518	4	-0.476	0.23112	0.2474	75
349	betahistine	-0.513	4	-0.449	0.29273	0.4686	75
266	cycloserine	-0.512	4	-0.501	0.18329	0.4725	75
212	promethazine	-0.511	4	-0.541	0.12724	0.2381	75
234	milrinone	-0.511	3	-0.595	0.14851	0.371	66
276	etofenamate	-0.51	4	-0.495	0.19362	0.2525	75
58	medrysone	-0.507	6	-0.582	0.01857	0.2757	66
356	bezafibrate	-0.504	4	-0.447	0.29762	0.4654	75
145	flufenamic acid	-0.503	6	-0.498	0.06845	0.1429	83
236	antimycin A	-0.5	5	-0.473	0.1511	0.2985	80
367	dextromethorphan	-0.5	4	-0.443	0.3087	0.4772	75
158	azlocillin	-0.499	4	-0.581	0.08413	0.1078	75
106	hesperetin	-0.498	5	-0.57	0.04386	0.0794	60
400	zoxazolamine	-0.498	4	-0.426	0.35509	0.5707	75
168	amiodarone	-0.493	5	-0.511	0.09578	0.2515	80
87	todralazine	-0.492	5	-0.592	0.03298	0.0426	80
240	canavanine	-0.492	3	-0.592	0.15267	0.1701	66
148	sertaconazole	-0.491	4	-0.594	0.07197	0.0909	75
86	flunisolide	-0.49	6	-0.549	0.03238	0.0529	83
164	sulfafurazole	-0.489	5	-0.514	0.09186	0.2727	80
221	sulconazole	-0.488	4	-0.535	0.13571	0.3882	75
206	acetazolamide	-0.487	4	-0.543	0.12537	0.0884	75
178	cefuroxime	-0.486	4	-0.562	0.10283	0.1579	75
331	triflusal	-0.485	3	-0.526	0.27225	0.5846	66
272	roxarsone	-0.483	4	-0.497	0.19022	0.3237	75
268	fenspiride	-0.482	5	-0.455	0.18358	0.335	80
118	tiratricol	-0.478	4	-0.622	0.05081	0.0765	75
187	butoconazole	-0.477	4	-0.559	0.10675	0.1145	75
139	flumetasone	-0.472	6	-0.504	0.06204	0.1139	83
260	bicuculline	-0.472	4	-0.504	0.17957	0.1469	75
333	methapyrilene	-0.471	4	-0.457	0.27428	0.2961	75
386	alfaxalone	-0.47	3	-0.495	0.3431	0.4575	66
243	gliclazide	-0.469	4	-0.52	0.15507	0.48	75
277	budesonide	-0.469	4	-0.494	0.19483	0.2941	75
278	etanidazole	-0.468	4	-0.492	0.19827	0.306	75
291	carbachol	-0.466	4	-0.483	0.21554	0.2948	75
223	idazoxan	-0.464	4	-0.533	0.13724	0.1576	75
328	ticarcillin	-0.464	3	-0.528	0.26899	0.2547	66
286	remoxipride	-0.462	4	-0.489	0.20341	0.4581	75
134	demeclocycline	-0.461	6	-0.507	0.05995	0.1768	83
384	ketanserin	-0.461	4	-0.432	0.3392	0.3979	75
307	phenazopyridine	-0.457	4	-0.474	0.23583	0.2975	75
117	sulfamerazine	-0.456	5	-0.56	0.05059	0.0615	80
392	etacrynic acid	-0.456	3	-0.493	0.34733	0.3892	66
185	oxolinic acid	-0.452	5	-0.503	0.10628	0.1444	60
181	PHA-00846566E	-0.45	3	-0.63	0.1043	0.1023	66
305	ethotoin	-0.45	6	-0.396	0.23392	0.5864	66
387	rolipram	-0.449	4	-0.43	0.34395	0.3421	75
466	urapidil	-0.448	4	-0.39	0.46581	0.5177	75
484	0297417-0002B	-0.448	3	-0.44	0.48536	0.6803	66
322	methylergometrine	-0.447	4	-0.462	0.26273	0.4107	75
230	meticrane	-0.446	5	-0.477	0.14353	0.5707	60
281	vinpocetine	-0.446	4	-0.491	0.19994	0.3386	50
730	1,5-isoquinolinediol	-0.446	1	-0.653	---	---	100
308	asiaticoside	-0.445	4	-0.474	0.23617	0.1634	75
388	doxazosin	-0.444	4	-0.429	0.34514	0.7385	75
137	abamectin	-0.442	4	-0.607	0.06145	0.0803	75
301	quinethazone	-0.441	4	-0.477	0.22809	0.3526	75
371	flucytosine	-0.441	4	-0.441	0.31473	0.4162	75
271	6-azathymine	-0.44	4	-0.498	0.1887	0.4368	75
366	0198306-0000	-0.44	4	-0.443	0.30727	0.4205	75
374	fusaric acid	-0.439	4	-0.438	0.32233	0.4754	75
316	chlorambucil	-0.438	4	-0.465	0.25503	0.3117	75
372	thiocolchicoside	-0.437	4	-0.439	0.31831	0.5	75
396	rifabutin	-0.437	3	-0.492	0.35117	0.5333	66
345	nisoxetine	-0.436	4	-0.45	0.28936	0.311	75
442	difenidol	-0.436	3	-0.466	0.41555	0.6	66
192	spiradoline	-0.434	4	-0.555	0.11124	0.1047	75
414	spectinomycin	-0.434	4	-0.421	0.37043	0.3036	75
501	ebselen	-0.434	3	-0.429	0.5162	0.6951	66
211	withaferin A	-0.433	4	-0.542	0.1266	0.2623	75
176	pramocaine	-0.431	5	-0.505	0.10243	0.0926	80
133	retrorsine	-0.428	4	-0.61	0.0588	0.1006	75
205	harman	-0.427	4	-0.543	0.12495	0.1056	75
229	crotamiton	-0.426	4	-0.53	0.1414	0.1388	75
246	tomatidine	-0.426	4	-0.519	0.15664	0.2229	75
251	sulfachlorpyridazine	-0.426	5	-0.464	0.16568	0.2466	60
293	dioxybenzone	-0.426	4	-0.483	0.21618	0.2688	50
447	glibenclamide	-0.426	4	-0.4	0.4345	0.6683	50
422	phenoxybenzamine	-0.425	4	-0.416	0.38332	0.7273	75
217	trimethoprim	-0.424	5	-0.483	0.13433	0.1667	80
433	bupropion	-0.424	4	-0.412	0.39714	0.5059	75
451	STOCK1N-35215	-0.424	3	-0.458	0.43839	0.4627	66
418	solasodine	-0.423	6	-0.347	0.37539	0.4678	66
201	deferoxamine	-0.422	8	-0.397	0.12155	0.2515	75
2	tanespimycin	-0.421	62	-0.393	0	0.1933	67
330	thiostrepton	-0.419	4	-0.458	0.27088	0.4444	75
431	practolol	-0.419	4	-0.413	0.39259	0.4082	75
323	azaperone	-0.418	4	-0.461	0.26497	0.284	75
474	diclofenac	-0.416	5	-0.349	0.47552	0.4946	60
297	0173570-0000	-0.415	6	-0.401	0.2229	0.4672	66
411	xylometazoline	-0.414	4	-0.421	0.3687	0.5083	75
259	NS-398	-0.412	3	-0.576	0.17727	0.2078	66
233	sulfadoxine	-0.411	3	-0.596	0.1469	0.2458	66
186	meclofenoxate	-0.408	6	-0.463	0.10651	0.3812	66
505	anabasine	-0.408	3	-0.425	0.52548	0.65	66
455	norfloxacin	-0.406	5	-0.358	0.44049	0.5421	60
406	parthenolide	-0.405	4	-0.424	0.36253	0.7035	75
32	indometacin	-0.401	8	-0.558	0.00694	0.0109	62
313	epirizole	-0.401	5	-0.424	0.25175	0.2944	60
304	clofilium tosylate	-0.4	3	-0.545	0.23368	0.2239	66
311	Prestwick-674	-0.4	6	-0.393	0.24069	0.5723	66
369	etamsylate	-0.398	4	-0.441	0.31321	0.5396	50
395	lorglumide	-0.398	5	-0.386	0.35052	0.7077	60
361	protoveratrine A	-0.397	4	-0.445	0.30225	0.4915	50
477	levamisole	-0.394	4	-0.386	0.48018	0.7165	75
4	15-delta prostaglandin J2	-0.393	15	-0.528	0.00022	0.0902	60
460	pseudopelletierine	-0.392	4	-0.396	0.44779	0.601	75
85	hyoscyamine	-0.39	5	-0.594	0.03186	0.0323	80
633	riboflavin	-0.39	4	-0.272	0.85218	0.9319	50
334	procainamide	-0.389	4	-0.456	0.27603	0.3368	50
355	mesoridazine	-0.389	4	-0.447	0.29726	0.3388	50
494	etomidate	-0.389	3	-0.433	0.50367	0.7488	66
202	resveratrol	-0.388	9	-0.375	0.122	0.5278	55
208	pipemidic acid	-0.388	3	-0.612	0.12587	0.1344	66
149	sulfamethizole	-0.387	4	-0.594	0.07237	0.0622	50
282	heliotrine	-0.387	6	-0.41	0.20176	0.3532	50
59	PNU-0230031	-0.383	8	-0.507	0.01982	0.0417	62
73	sulfathiazole	-0.383	5	-0.608	0.02627	0.0642	60
383	buflomedil	-0.383	4	-0.432	0.3392	0.5082	50
111	molindone	-0.382	4	-0.629	0.04617	0.1563	50
225	amoxicillin	-0.381	4	-0.532	0.13919	0.3	75
215	laudanosine	-0.378	4	-0.539	0.13076	0.0765	50
389	hydrocortisone	-0.377	3	-0.494	0.34516	0.3487	66
191	ceftazidime	-0.376	3	-0.626	0.10947	0.0692	66
315	pyrantel	-0.375	5	-0.422	0.25431	0.3351	60
482	pipenzolate bromide	-0.375	4	-0.385	0.48272	0.5314	50
552	mephenesin	-0.375	5	-0.31	0.62601	0.731	60
577	rottlerin	-0.375	3	-0.368	0.68616	0.8656	66
597	tremorine	-0.374	4	-0.313	0.72715	0.8402	50
424	tridihexethyl	-0.373	4	-0.416	0.38376	0.5253	75
440	cinchocaine	-0.373	5	-0.368	0.40815	0.5655	60
448	trimetazidine	-0.372	4	-0.4	0.435	0.7228	50
265	spironolactone	-0.371	5	-0.455	0.18252	0.2941	80
359	loperamide	-0.371	6	-0.371	0.29993	0.4912	66
399	Prestwick-1085	-0.37	4	-0.427	0.35441	0.2899	50
457	hydrocotarnine	-0.37	4	-0.397	0.44288	0.5934	50
136	cefalotin	-0.369	4	-0.607	0.06135	0.0704	75
403	ginkgolide A	-0.369	4	-0.426	0.35678	0.705	50
364	CP-645525-01	-0.368	3	-0.51	0.3058	0.3806	66
528	guanethidine	-0.368	3	-0.41	0.56738	0.631	66
339	thalidomide	-0.367	7	-0.353	0.28001	0.4462	71
292	delsoline	-0.365	4	-0.483	0.21618	0.2994	75
430	bromocriptine	-0.365	5	-0.372	0.39211	0.5614	60
453	levcycloserine	-0.365	4	-0.398	0.44043	0.5722	50
113	alpha-estradiol	-0.364	16	-0.33	0.04649	0.3497	68
631	oxetacaine	-0.364	5	-0.253	0.83625	0.8095	60
615	atovaquone	-0.363	3	-0.337	0.77049	0.7838	66
548	lymecycline	-0.361	4	-0.348	0.61103	0.7286	50
166	S-propranolol	-0.359	4	-0.569	0.09561	0.061	75
350	meptazinol	-0.359	4	-0.449	0.29314	0.3351	50
348	5182598	-0.358	2	-0.619	0.2924	0.5912	50
239	kinetin	-0.357	4	-0.522	0.1526	0.1006	50
340	imipramine	-0.356	4	-0.454	0.28075	0.2701	50
452	benzthiazide	-0.356	4	-0.398	0.44007	0.4949	75
566	apomorphine	-0.356	5	-0.302	0.65667	0.768	60
320	flunixin	-0.355	5	-0.421	0.25772	0.397	60
612	suxibuzone	-0.355	4	-0.304	0.75639	0.84	50
153	carbamazepine	-0.354	8	-0.427	0.07768	0.0849	62
485	proxyphylline	-0.354	4	-0.384	0.48547	0.6584	50
611	fludroxycortide	-0.354	5	-0.276	0.75638	0.8441	60
219	bendroflumethiazide	-0.353	6	-0.444	0.13541	0.2414	66
298	Prestwick-864	-0.353	4	-0.479	0.22423	0.2054	50
519	octopamine	-0.353	4	-0.366	0.54871	0.5214	50
479	apigenin	-0.352	4	-0.385	0.48111	0.8315	50
508	noretynodrel	-0.352	4	-0.372	0.52696	0.5556	50
393	cefalexin	-0.351	5	-0.386	0.34823	0.7196	60
415	glycopyrronium bromide	-0.35	5	-0.379	0.37082	0.3654	60
471	troleandomycin	-0.35	4	-0.388	0.47188	0.5537	50
524	pivampicillin	-0.349	4	-0.362	0.56094	0.615	50
620	oxybutynin	-0.349	4	-0.294	0.78864	0.8385	50
547	Prestwick-860	-0.348	4	-0.348	0.61004	0.8519	50
555	albendazole	-0.348	3	-0.387	0.63142	0.7	66
638	propylthiouracil	-0.348	4	-0.269	0.85962	0.9583	50
245	vorinostat	-0.346	12	-0.312	0.15556	0.7522	50
69	pyrimethamine	-0.344	5	-0.61	0.02537	0.0667	60
445	berberine	-0.343	4	-0.401	0.42973	0.5988	50
489	zomepirac	-0.343	4	-0.381	0.49537	0.6381	50
319	nitrofurantoin	-0.342	5	-0.421	0.25739	0.3148	60
486	methylprednisolone	-0.342	4	-0.382	0.49054	0.6313	50
512	probenecid	-0.342	4	-0.369	0.53846	0.4506	50
370	iobenguane	-0.341	4	-0.441	0.31359	0.3463	50
640	quinostatin	-0.341	2	-0.382	0.86113	0.9618	50
602	tropicamide	-0.34	6	-0.259	0.73142	0.7644	50
529	clemizole	-0.339	5	-0.324	0.56956	0.7483	60
237	PNU-0293363	-0.338	3	-0.593	0.15163	0.2026	66
250	isradipine	-0.338	4	-0.514	0.16438	0.1667	75
171	cyproheptadine	-0.337	5	-0.509	0.09761	0.0952	60
426	SB-202190	-0.336	5	-0.374	0.38504	0.3399	60
563	clomipramine	-0.336	4	-0.336	0.65102	0.7786	50
619	flunarizine	-0.336	4	-0.294	0.78812	0.8364	50
459	dequalinium chloride	-0.335	4	-0.396	0.44751	0.6379	50
543	ranitidine	-0.335	5	-0.318	0.59443	0.7355	60
188	propidium iodide	-0.334	4	-0.557	0.10798	0.0464	50
651	sanguinarine	-0.333	2	-0.367	0.89006	0.925	50
203	Trolox C	-0.332	4	-0.546	0.12224	0.1111	50
357	levonorgestrel	-0.33	6	-0.372	0.29766	0.5902	50
397	propafenone	-0.33	4	-0.427	0.35354	0.5432	50
3	LY-294002	-0.329	61	-0.288	6e-05	0.3558	59
573	mepenzolate bromide	-0.328	5	-0.297	0.67474	0.7764	60
589	gallamine triethiodide	-0.328	5	-0.291	0.69985	0.672	60
628	pempidine	-0.328	5	-0.257	0.82459	0.8148	60
556	trichlormethiazide	-0.327	4	-0.34	0.63681	0.6488	50
632	pentoxyverine	-0.326	4	-0.274	0.84722	0.9289	50
195	isotretinoin	-0.325	4	-0.55	0.11725	0.1508	75
284	amikacin	-0.325	4	-0.49	0.20209	0.3166	50
141	lomustine	-0.324	4	-0.601	0.06604	0.3169	50
154	naftifine	-0.324	4	-0.588	0.0778	0.1111	50
570	amoxapine	-0.324	5	-0.297	0.67392	0.7372	60
629	thioguanosine	-0.324	4	-0.281	0.82715	0.9296	50
269	gramine	-0.323	4	-0.498	0.18835	0.1749	50
449	naringin	-0.323	4	-0.399	0.43591	0.534	75
336	metyrapone	-0.322	4	-0.455	0.27816	0.4286	50
173	pentetic acid	-0.321	5	-0.508	0.09925	0.1063	60
467	metaraminol	-0.321	4	-0.39	0.4679	0.5028	50
468	clobetasol	-0.321	3	-0.446	0.46811	0.4967	66
674	roxithromycin	-0.321	4	-0.216	0.97438	0.9889	50
559	xylazine	-0.32	4	-0.339	0.64153	0.6368	50
567	parbendazole	-0.32	4	-0.334	0.65844	0.7569	50
645	3-nitropropionic acid	-0.32	4	-0.264	0.8737	0.9669	50
1005	Prestwick-665	-0.32	5	-0.359	---	---	40
525	mecamylamine	-0.319	3	-0.412	0.56115	0.5792	66
607	picotamide	-0.319	5	-0.281	0.73864	0.8278	60
636	calcium pantothenate	-0.319	4	-0.271	0.85615	0.9162	50
290	sulfasalazine	-0.318	5	-0.442	0.20997	0.1639	60
421	tetroquinone	-0.318	4	-0.418	0.37807	0.3216	75
196	serotonin	-0.316	5	-0.494	0.11787	0.0796	60
463	fluvoxamine	-0.316	4	-0.393	0.45865	0.5146	75
586	trimethylcolchicinic acid	-0.316	4	-0.324	0.69277	0.6323	50
617	bufexamac	-0.316	4	-0.298	0.77499	0.8471	50
581	piracetam	-0.315	4	-0.325	0.68828	0.5793	50
572	hydralazine	-0.313	6	-0.273	0.67445	0.672	50
78	geldanamycin	-0.312	15	-0.361	0.02959	0.3125	60
351	gibberellic acid	-0.312	4	-0.448	0.29412	0.2995	50
409	droperidol	-0.312	4	-0.422	0.36697	0.3167	50
427	fluorometholone	-0.312	4	-0.416	0.38513	0.4114	50
362	napelline	-0.31	4	-0.445	0.30317	0.3559	50
352	carmustine	-0.308	3	-0.515	0.29507	0.3311	66
416	depudecin	-0.307	2	-0.57	0.37202	0.3224	50
535	pentetrazol	-0.307	4	-0.356	0.58167	0.6368	50
36	monorden	-0.306	22	-0.335	0.01016	0.096	54
998	phthalylsulfathiazole	-0.306	5	-0.362	---	---	40
1097	16,16-dimethylprostaglandin E2	-0.306	3	0.312	---	---	0
564	STOCK1N-35874	-0.305	2	-0.459	0.6513	0.6689	50
238	zardaverine	-0.304	4	-0.523	0.1519	0.2299	50
609	quinisocaine	-0.304	4	-0.306	0.74935	0.696	50
437	SC-19220	-0.303	4	-0.409	0.40512	0.2552	75
517	pirenzepine	-0.303	5	-0.329	0.54797	0.5215	60
332	Prestwick-1080	-0.302	4	-0.457	0.27428	0.4246	50
401	metacycline	-0.302	4	-0.426	0.35549	0.6373	50
516	coralyne	-0.302	4	-0.366	0.54757	0.5034	50
641	pronetalol	-0.302	4	-0.269	0.86113	0.865	50
676	5230742	-0.302	2	-0.298	0.98085	0.9836	50
1048	meclozine	-0.301	5	-0.336	---	---	40
476	PNU-0251126	-0.3	6	-0.319	0.47745	0.6133	50
660	bepridil	-0.3	4	-0.245	0.92182	0.9546	50
630	molsidomine	-0.299	4	-0.28	0.83011	0.7613	50
338	novobiocin	-0.298	9	-0.313	0.27904	0.3242	55
679	fluorocurarine	-0.298	4	-0.198	0.98926	0.9843	50
876	dexpropranolol	-0.298	3	-0.443	---	---	33
509	terguride	-0.297	8	-0.268	0.5292	0.5053	50
558	hydrastine hydrochloride	-0.297	4	-0.339	0.64153	0.7314	50
280	alvespimycin	-0.296	12	-0.296	0.19924	0.471	58
1229	acetylsalicylic acid	-0.296	13	-0.248	---	---	46
623	glafenine	-0.295	4	-0.283	0.81949	0.8889	50
1199	isoconazole	-0.295	5	-0.261	---	---	40
538	ornidazole	-0.294	5	-0.32	0.58456	0.7382	60
470	nafcillin	-0.293	4	-0.388	0.4713	0.4859	50
626	fenoprofen	-0.293	6	-0.237	0.82192	0.949	50
545	cefalonium	-0.291	3	-0.398	0.60121	0.6359	66
639	cisapride	-0.29	4	-0.269	0.86037	0.864	50
654	ethaverine	-0.29	4	-0.254	0.89972	0.9618	50
390	benzylpenicillin	-0.289	4	-0.429	0.34638	0.4033	75
498	indapamide	-0.289	6	-0.31	0.51365	0.5511	50
557	luteolin	-0.289	4	-0.34	0.63958	0.9029	50
593	oxybuprocaine	-0.288	4	-0.319	0.70889	0.7584	50
379	corbadrine	-0.287	4	-0.435	0.33162	0.4534	75
596	1,4-chrysenequinone	-0.287	2	-0.435	0.72677	0.7734	50
605	citiolone	-0.287	6	-0.258	0.7366	0.8167	50
562	capsaicin	-0.286	4	-0.337	0.64923	0.7104	50
235	benzonatate	-0.285	5	-0.473	0.1509	0.0904	60
670	4,5-dianilinophthalimide	-0.285	2	-0.323	0.95704	0.9788	50
189	articaine	-0.284	3	-0.626	0.10822	0.0595	66
363	guaifenesin	-0.282	6	-0.37	0.30448	0.5155	50
478	ciclacillin	-0.28	4	-0.386	0.48075	0.4693	75
428	chloroquine	-0.279	4	-0.415	0.3874	0.375	75
438	Prestwick-1100	-0.279	4	-0.409	0.4056	0.3727	50
441	oxaprozin	-0.279	6	-0.336	0.41192	0.4155	50
656	chlorphenamine	-0.276	4	-0.25	0.90919	0.9198	50
256	cloperastine	-0.275	6	-0.424	0.17206	0.3613	50
300	semustine	-0.275	4	-0.478	0.22586	0.4593	50
380	dyclonine	-0.275	4	-0.434	0.33406	0.3162	75
1230	betaxolol	-0.275	4	0.246	---	---	0
541	colecalciferol	-0.273	4	-0.354	0.58851	0.5163	50
310	dacarbazine	-0.272	4	-0.472	0.23975	0.4352	50
49	gossypol	-0.27	6	-0.595	0.01545	0.0985	50
939	pentamidine	-0.27	5	-0.394	---	---	40
121	emetine	-0.269	4	-0.62	0.05236	0.4059	50
511	testosterone	-0.269	5	-0.332	0.53694	0.5419	60
1171	fluocinonide	-0.269	5	-0.279	---	---	40
590	propofol	-0.267	4	-0.322	0.70017	0.689	50
650	furaltadone	-0.267	6	-0.217	0.8853	0.9306	50
971	mefenamic acid	-0.266	5	-0.377	---	---	40
496	nalbuphine	-0.26	5	-0.34	0.50712	0.5489	60
507	mepyramine	-0.26	4	-0.372	0.52645	0.506	50
585	dimenhydrinate	-0.26	4	-0.324	0.69126	0.6619	50
608	amrinone	-0.26	4	-0.307	0.74698	0.8296	50
610	homosalate	-0.256	4	-0.306	0.74965	0.7333	50
360	androsterone	-0.255	4	-0.445	0.30225	0.1538	75
999	salbutamol	-0.255	5	-0.361	---	---	40
1133	mevalolactone	-0.255	3	-0.297	---	---	33
961	miconazole	-0.254	5	-0.384	---	---	40
499	enilconazole	-0.253	4	-0.376	0.5139	0.4721	50
658	benperidol	-0.252	4	-0.245	0.9214	0.9264	50
353	pyridoxine	-0.251	4	-0.448	0.29561	0.5145	50
228	propranolol	-0.25	4	-0.531	0.14033	0.15	50
926	doxylamine	-0.25	5	-0.404	---	---	40
241	dexibuprofen	-0.249	4	-0.522	0.15324	0.1041	75
1235	benfotiamine	-0.248	5	-0.243	---	---	40
341	sulfaphenazole	-0.247	4	-0.453	0.28421	0.3663	50
522	triamterene	-0.246	5	-0.327	0.55756	0.5644	60
738	MG-262	-0.246	3	-0.618	---	---	33
910	etofylline	-0.246	5	-0.416	---	---	40
410	desoxycortone	-0.245	4	-0.422	0.36746	0.4406	50
576	cotinine	-0.244	6	-0.27	0.68555	0.808	50
1101	norethisterone	-0.244	4	0.311	---	---	0
1242	sulfaguanidine	-0.244	5	-0.241	---	---	40
346	protriptyline	-0.241	4	-0.449	0.29217	0.391	50
1288	nordihydroguaiaretic acid	-0.241	15	-0.195	---	---	46
500	neomycin	-0.24	5	-0.338	0.51559	0.6223	60
842	betonicine	-0.24	6	-0.469	---	---	33
89	mexiletine	-0.237	6	-0.544	0.03526	0.0235	50
510	hecogenin	-0.237	4	-0.37	0.53423	0.6022	50
1212	ethambutol	-0.237	5	-0.254	---	---	40
1071	Prestwick-559	-0.235	3	0.325	---	---	0
1157	fenoterol	-0.235	3	-0.286	---	---	33
1164	cefotetan	-0.233	3	-0.282	---	---	33
481	minoxidil	-0.232	5	-0.347	0.48141	0.5593	60
1008	moxisylyte	-0.23	5	-0.357	---	---	40
739	puromycin	-0.229	4	-0.618	---	---	25
916	hydroxyzine	-0.229	5	-0.412	---	---	40
927	fipexide	-0.229	3	0.403	---	---	0
987	amiloride	-0.229	5	-0.366	---	---	40
1081	promazine	-0.229	6	0.319	---	---	0
1150	imidurea	-0.229	3	-0.289	---	---	33
992	AG-012559	-0.228	3	-0.364	---	---	33
1036	mercaptopurine	-0.228	2	0.341	---	---	0
614	sotalol	-0.227	4	-0.3	0.77012	0.745	50
1049	nicergoline	-0.226	5	-0.336	---	---	40
492	paracetamol	-0.225	4	-0.381	0.49697	0.5169	50
1039	deptropine	-0.225	4	0.339	---	---	0
375	conessine	-0.224	4	-0.437	0.32475	0.2527	50
506	clioquinol	-0.224	5	-0.335	0.52604	0.6281	60
526	hydroflumethiazide	-0.223	5	-0.325	0.56439	0.5979	60
1282	chlorpromazine	-0.221	19	-0.203	---	---	47
912	verteporfin	-0.22	3	0.415	---	---	0
1196	clenbuterol	-0.218	5	-0.262	---	---	40
378	hydrastinine	-0.216	5	-0.392	0.33005	0.4049	60
986	acenocoumarol	-0.216	5	-0.366	---	---	40
1198	Prestwick-685	-0.216	5	-0.262	---	---	40
1208	metamizole sodium	-0.215	6	-0.255	---	---	33
365	enoxacin	-0.214	4	-0.444	0.30673	0.2407	50
461	rofecoxib	-0.214	6	-0.324	0.45544	0.4457	66
503	flecainide	-0.214	6	-0.308	0.5227	0.4058	50
546	terconazole	-0.214	4	-0.35	0.60393	0.5969	50
677	ioversol	-0.213	4	-0.206	0.98373	0.9849	50
901	beclometasone	-0.212	3	-0.425	---	---	33
456	hexylcaine	-0.211	4	-0.398	0.44099	0.3567	50
1207	galantamine	-0.211	4	-0.255	---	---	25
613	ritodrine	-0.21	4	-0.3	0.77012	0.731	50
1021	benserazide	-0.21	5	-0.352	---	---	40
642	proxymetacaine	-0.209	4	-0.268	0.86196	0.8556	50
922	picrotoxinin	-0.209	4	-0.406	---	---	25
1166	atropine oxide	-0.208	5	-0.282	---	---	40
1152	famprofazone	-0.207	6	-0.288	---	---	33
673	acacetin	-0.206	6	-0.181	0.96677	0.9834	50
1050	moxonidine	-0.206	3	-0.335	---	---	33
1104	kaempferol	-0.206	4	-0.308	---	---	25
1201	nitrendipine	-0.206	5	0.26	---	---	20
1074	idoxuridine	-0.205	5	-0.324	---	---	40
1112	prazosin	-0.204	6	-0.303	---	---	33
502	LM-1685	-0.202	3	-0.427	0.52173	0.4365	66
539	flavoxate	-0.202	4	-0.355	0.58583	0.5636	50
561	tretinoin	-0.202	22	-0.151	0.6472	0.875	50
1271	gemfibrozil	-0.202	5	-0.217	---	---	40
594	phenelzine	-0.2	6	-0.262	0.71926	0.6222	50
649	nifurtimox	-0.2	4	-0.26	0.88518	0.9216	50
1087	harmine	-0.2	4	-0.316	---	---	25
1067	tobramycin	-0.199	4	-0.326	---	---	25
1068	metoclopramide	-0.198	6	-0.326	---	---	33
1169	probucol	-0.198	6	-0.281	---	---	33
343	6-benzylaminopurine	-0.197	5	-0.408	0.28737	0.2744	60
1153	etifenin	-0.197	4	0.288	---	---	0
997	CAY-10397	-0.195	3	-0.362	---	---	33
540	alclometasone	-0.194	4	-0.354	0.58802	0.6039	50
1093	scriptaid	-0.194	3	-0.314	---	---	33
1143	diflorasone	-0.194	4	0.294	---	---	25
1206	carcinine	-0.194	4	0.256	---	---	25
1295	azathioprine	-0.194	7	-0.181	---	---	42
624	ketorolac	-0.193	4	-0.283	0.81949	0.8557	50
664	ramipril	-0.193	4	-0.234	0.94655	0.9441	50
845	proglumide	-0.193	5	-0.468	---	---	40
1044	foliosidine	-0.193	6	-0.337	---	---	33
776	cobalt chloride	-0.192	3	-0.539	---	---	33
889	theobromine	-0.192	4	-0.435	---	---	25
1187	aminoglutethimide	-0.192	3	-0.268	---	---	33
1034	oxytetracycline	-0.191	3	-0.344	---	---	33
990	butein	-0.189	2	0.365	---	---	0
560	isopropamide iodide	-0.188	4	-0.338	0.64557	0.6171	50
606	procarbazine	-0.188	3	-0.349	0.73692	0.5242	66
657	acetylsalicylsalicylic acid	-0.188	4	-0.246	0.91904	0.9312	50
918	flutamide	-0.188	5	-0.411	---	---	40
786	esculetin	-0.187	3	-0.528	---	---	33
1182	chlorcyclizine	-0.187	6	-0.27	---	---	33
680	ricinine	-0.186	4	-0.197	0.99001	0.9819	50
1167	AH-23848	-0.186	3	-0.281	---	---	33
1244	nocodazole	-0.186	6	-0.24	---	---	33
788	GW-8510	-0.185	4	0.526	---	---	0
1197	N-acetyl-L-aspartic acid	-0.185	4	0.262	---	---	0
1241	dihydrostreptomycin	-0.185	5	-0.241	---	---	20
1105	minaprine	-0.184	5	-0.308	---	---	40
1283	scopolamine N-oxide	-0.184	5	0.199	---	---	20
436	nalidixic acid	-0.183	5	-0.369	0.40214	0.3946	60
621	glycocholic acid	-0.183	4	-0.291	0.79685	0.843	50
1176	isoetarine	-0.183	4	0.274	---	---	0
1280	0179445-0000	-0.181	8	-0.204	---	---	25
1308	sirolimus	-0.181	44	-0.141	---	---	36
1051	sulfamethoxazole	-0.179	5	0.335	---	---	0
1210	salsolidin	-0.179	4	-0.255	---	---	25
661	piretanide	-0.178	4	-0.24	0.93388	0.9778	50
915	(+/-)-catechin	-0.178	4	-0.414	---	---	25
1188	staurosporine	-0.178	4	0.267	---	---	25
1258	nifedipine	-0.178	7	-0.228	---	---	28
635	rolitetracycline	-0.177	4	-0.271	0.85488	0.9218	50
1221	fenbendazole	-0.177	4	0.25	---	---	0
766	ursolic acid	-0.176	4	-0.552	---	---	25
1115	canrenoic acid	-0.175	4	-0.302	---	---	25
1251	pioglitazone	-0.175	11	-0.235	---	---	36
591	bisoprolol	-0.174	4	-0.32	0.70441	0.6961	50
683	kanamycin	-0.174	4	-0.174	0.99781	1	50
988	pancuronium bromide	-0.174	4	0.366	---	---	0
105	valproic acid	-0.173	57	-0.18	0.04326	0.4688	54
678	tubocurarine chloride	-0.173	4	-0.201	0.98729	0.9848	50
1139	quinidine	-0.173	3	0.295	---	---	0
1233	yohimbine	-0.173	5	-0.244	---	---	40
825	aciclovir	-0.171	6	-0.486	---	---	33
1306	trichostatin A	-0.171	182	0.151	---	---	6
666	pralidoxime	-0.17	4	-0.233	0.94784	0.9357	50
989	0316684-0000	-0.168	4	-0.365	---	---	25
601	chloramphenicol	-0.167	4	-0.312	0.73135	0.756	50
996	pridinol	-0.167	4	0.363	---	---	0
644	fluphenazine	-0.166	18	-0.133	0.86617	0.9412	50
648	glimepiride	-0.166	4	-0.26	0.88371	0.8343	50
1056	6-bromoindirubin-3'-oxime	-0.166	7	-0.332	---	---	28
681	10-methoxyharmalan	-0.165	4	-0.19	0.9932	0.9928	50
1254	antazoline	-0.165	4	-0.232	---	---	25
1296	pentolonium	-0.163	5	-0.18	---	---	40
864	epitiostanol	-0.162	4	-0.452	---	---	25
863	epiandrosterone	-0.161	4	0.452	---	---	0
875	astemizole	-0.16	5	0.445	---	---	0
1205	clomifene	-0.16	4	-0.256	---	---	25
551	saquinavir	-0.158	4	-0.346	0.61736	0.6193	50
750	tenoxicam	-0.158	4	-0.585	---	---	25
853	F0447-0125	-0.158	4	-0.463	---	---	25
600	ribostamycin	-0.157	4	-0.313	0.7292	0.7619	50
1215	cefapirin	-0.157	4	-0.253	---	---	25
1250	sulfamethoxypyridazine	-0.157	5	-0.236	---	---	40
504	amiprilose	-0.156	4	-0.373	0.52414	0.5412	50
880	cyclopentolate	-0.156	4	0.442	---	---	0
1183	alexidine	-0.156	4	-0.27	---	---	25
1116	chlortetracycline	-0.155	5	-0.301	---	---	40
520	monocrotaline	-0.154	4	-0.365	0.55165	0.5134	50
1268	niflumic acid	-0.154	4	-0.218	---	---	25
667	sulfacetamide	-0.153	4	-0.233	0.94858	0.9231	50
1219	dehydrocholic acid	-0.153	5	-0.251	---	---	40
1247	pyrvinium	-0.153	6	-0.237	---	---	33
968	atropine methonitrate	-0.152	3	-0.38	---	---	33
1131	progesterone	-0.152	4	0.297	---	---	0
1209	buspirone	-0.152	4	0.255	---	---	25
1291	PHA-00767505E	-0.152	4	0.186	---	---	25
1027	chlorphenesin	-0.151	4	0.347	---	---	0
450	proguanil	-0.15	3	-0.458	0.43606	0.3704	66
669	phenylpropanolamine	-0.15	4	-0.23	0.9546	0.9329	50
964	simvastatin	-0.15	4	0.382	---	---	0
1194	cefsulodin	-0.15	4	0.263	---	---	0
603	esculin	-0.149	4	-0.311	0.73377	0.7801	50
1146	aminophenazone	-0.149	5	0.291	---	---	20
1257	chlorhexidine	-0.148	5	-0.23	---	---	40
979	norcyclobenzaprine	-0.147	4	0.372	---	---	0
981	mebendazole	-0.147	5	0.371	---	---	0
1159	PHA-00851261E	-0.147	8	-0.284	---	---	37
746	cephaeline	-0.146	5	-0.593	---	---	20
1286	diflunisal	-0.146	5	0.195	---	---	20
553	cyanocobalamin	-0.145	4	-0.343	0.62866	0.6703	50
942	drofenine	-0.145	4	-0.392	---	---	25
1096	mesalazine	-0.145	5	-0.313	---	---	40
1142	nortriptyline	-0.145	4	-0.294	---	---	25
903	benzydamine	-0.144	4	-0.422	---	---	25
1154	etodolac	-0.144	5	-0.288	---	---	40
653	dinoprost	-0.143	4	-0.256	0.89308	0.8662	50
1178	quercetin	-0.141	6	-0.272	---	---	33
1289	thiamazole	-0.141	6	-0.194	---	---	33
764	sisomicin	-0.14	4	-0.554	---	---	25
1009	azapropazone	-0.14	3	0.357	---	---	0
1069	sulfadiazine	-0.14	5	-0.325	---	---	40
1130	5155877	-0.14	4	-0.297	---	---	25
1181	niridazole	-0.14	4	-0.271	---	---	25
1297	doxycycline	-0.14	5	-0.177	---	---	40
487	zalcitabine	-0.138	4	-0.382	0.49297	0.3816	50
804	lobelanidine	-0.138	4	-0.508	---	---	25
973	cyclizine	-0.137	4	-0.375	---	---	25
983	oxymetazoline	-0.137	4	-0.368	---	---	25
1240	butyl hydroxybenzoate	-0.136	5	-0.241	---	---	20
966	tolmetin	-0.135	4	-0.381	---	---	25
1173	nialamide	-0.134	4	0.278	---	---	0
1279	hexamethonium bromide	-0.133	5	0.207	---	---	0
1061	amodiaquine	-0.132	4	0.329	---	---	0
1136	celecoxib	-0.132	5	-0.296	---	---	40
1158	tonzonium bromide	-0.132	4	0.285	---	---	0
634	carisoprodol	-0.131	4	-0.272	0.85327	0.8323	50
1190	pirinixic acid	-0.131	5	-0.264	---	---	40
1125	metitepine	-0.13	4	0.298	---	---	25
1145	Prestwick-675	-0.129	4	0.292	---	---	25
1072	prasterone	-0.128	4	0.324	---	---	0
1275	metrifonate	-0.128	5	0.211	---	---	20
643	loracarbef	-0.126	4	-0.267	0.86554	0.8744	50
1016	SB-203580	-0.126	5	-0.353	---	---	40
618	IC-86621	-0.125	4	-0.294	0.78641	0.8456	50
588	seneciphylline	-0.124	4	-0.323	0.69502	0.6442	50
1220	betamethasone	-0.124	3	-0.251	---	---	33
622	diethylcarbamazine	-0.122	4	-0.285	0.81621	0.7928	50
1029	alimemazine	-0.122	4	-0.347	---	---	25
1043	thioproperazine	-0.121	5	-0.338	---	---	20
672	iopromide	-0.12	4	-0.222	0.96634	1	50
682	dimethadione	-0.12	4	-0.182	0.99582	0.9849	50
1070	orphenadrine	-0.12	6	0.325	---	---	16
625	velnacrine	-0.119	4	-0.283	0.81949	0.7574	50
1094	CP-690334-01	-0.118	8	0.314	---	---	0
1259	fenbufen	-0.117	6	0.228	---	---	16
1267	niclosamide	-0.117	5	-0.221	---	---	40
1301	griseofulvin	-0.117	5	-0.171	---	---	40
1124	lysergol	-0.116	4	0.299	---	---	25
655	domperidone	-0.115	4	-0.25	0.90752	0.8605	50
1284	guanfacine	-0.115	5	-0.199	---	---	40
652	methanthelinium bromide	-0.114	4	-0.257	0.89236	0.9085	50
675	fosfosal	-0.114	4	-0.216	0.97507	0.9591	50
899	eldeline	-0.113	6	0.426	---	---	0
785	zimeldine	-0.112	5	0.528	---	---	0
1092	doxepin	-0.11	3	-0.314	---	---	33
1255	7-aminocephalosporanic acid	-0.11	4	0.23	---	---	25
1285	naltrexone	-0.109	5	-0.197	---	---	40
554	tacrine	-0.108	4	-0.342	0.63045	0.3987	50
1177	baclofen	-0.108	5	0.272	---	---	0
1260	naphazoline	-0.108	5	-0.228	---	---	40
995	edrophonium chloride	-0.107	5	-0.363	---	---	20
1019	PF-01378883-00	-0.107	4	0.352	---	---	0
1170	tolazoline	-0.107	5	0.28	---	---	0
659	verapamil	-0.106	6	-0.204	0.9217	0.925	50
668	solanine	-0.106	4	-0.233	0.94929	0.9454	50
828	cicloheximide	-0.106	4	-0.484	---	---	25
439	alpha-ergocryptine	-0.105	6	-0.338	0.40686	0.3519	50
1261	5194442	-0.105	4	0.224	---	---	25
1134	oleandomycin	-0.104	5	0.296	---	---	0
647	equilin	-0.102	5	-0.239	0.87962	0.8696	60
905	cinnarizine	-0.1	4	-0.419	---	---	25
978	hemicholinium	-0.1	4	-0.373	---	---	25
663	R-atenolol	-0.099	4	-0.236	0.9434	0.8995	50
1058	valdecoxib	-0.099	3	0.331	---	---	33
993	SC-58125	-0.098	4	0.364	---	---	0
1304	troglitazone	-0.098	16	0.168	---	---	12
1064	tolnaftate	-0.096	5	-0.328	---	---	20
1189	oxamniquine	-0.096	4	0.267	---	---	25
1203	colforsin	-0.096	5	0.257	---	---	20
1236	ramifenazone	-0.095	4	0.243	---	---	25
1278	lithocholic acid	-0.094	6	-0.208	---	---	33
1305	felodipine	-0.093	7	-0.167	---	---	42
1062	colchicine	-0.092	6	0.329	---	---	0
583	hesperidin	-0.09	4	0.323	0.69039	0.5839	50
1089	sulpiride	-0.09	5	0.315	---	---	20
1010	betazole	-0.089	5	-0.356	---	---	20
907	naloxone	-0.088	6	0.419	---	---	0
1033	pimethixene	-0.088	3	0.344	---	---	33
1179	naftidrofuryl	-0.087	4	0.272	---	---	25
1243	brinzolamide	-0.087	4	0.24	---	---	25
930	nomifensine	-0.085	5	0.4	---	---	40
1195	rosiglitazone	-0.085	14	-0.263	---	---	42
1307	dexamethasone	-0.084	8	-0.149	---	---	37
1102	bromopride	-0.083	6	0.31	---	---	0
1298	prilocaine	-0.083	6	-0.177	---	---	33
836	vincamine	-0.082	6	-0.473	---	---	16
1172	mefloquine	-0.08	5	0.278	---	---	20
888	ketoconazole	-0.079	4	0.436	---	---	25
1017	5707885	-0.078	4	0.352	---	---	25
1055	15(S)-15-methylprostaglandin E2	-0.078	4	0.333	---	---	25
1028	terbutaline	-0.076	4	0.347	---	---	25
1266	alfuzosin	-0.076	5	0.222	---	---	20
533	(-)-atenolol	-0.075	4	-0.357	0.57819	0.5852	50
935	fluspirilene	-0.075	4	0.396	---	---	25
1144	benzamil	-0.075	6	0.293	---	---	16
1272	isocorydine	-0.075	4	-0.215	---	---	25
646	triprolidine	-0.074	4	-0.263	0.87607	0.8742	50
1309	clozapine	-0.074	17	0.124	---	---	17
1151	clotrimazole	-0.073	5	0.289	---	---	20
1227	beta-escin	-0.071	6	0.248	---	---	16
1119	convolamine	-0.07	4	0.3	---	---	25
1141	amylocaine	-0.07	5	0.295	---	---	40
1200	florfenicol	-0.07	4	0.261	---	---	25
1292	chlorpropamide	-0.07	6	0.186	---	---	16
1245	minocycline	-0.068	5	-0.238	---	---	40
665	docosahexaenoic acid ethyl ester	-0.067	2	0.333	0.94686	0.933	50
1122	methotrexate	-0.066	8	0.299	---	---	25
1225	dipivefrine	-0.066	4	0.248	---	---	25
495	tribenoside	-0.062	4	0.376	0.50648	0.6402	50
1252	alprenolol	-0.062	4	-0.235	---	---	25
1082	diperodon	-0.061	3	-0.319	---	---	33
1246	bethanechol	-0.061	4	0.238	---	---	25
1290	prochlorperazine	-0.061	16	0.191	---	---	18
662	calmidazolium	-0.059	2	0.341	0.93491	0.9895	50
1091	4-hydroxyphenazone	-0.059	5	0.314	---	---	20
1248	epivincamine	-0.059	4	-0.237	---	---	25
908	scopolamine	-0.058	4	0.419	---	---	25
937	BCB000038	-0.057	4	0.395	---	---	25
1007	metrizamide	-0.057	4	0.357	---	---	25
1114	vitexin	-0.054	4	0.302	---	---	25
1213	paroxetine	-0.054	4	0.254	---	---	25
568	oxyphenbutazone	-0.053	4	0.33	0.6686	0.8653	50
571	chlormezanone	-0.053	4	0.328	0.67401	0.7066	50
1303	estrone	-0.051	4	-0.168	---	---	25
1293	wortmannin	-0.05	18	-0.182	---	---	27
1063	ivermectin	-0.049	5	0.328	---	---	20
1088	prednisolone	-0.049	5	0.315	---	---	40
1216	allantoin	-0.049	5	0.253	---	---	20
671	clofibrate	-0.048	2	0.319	0.9634	0.9515	50
867	adipiodone	-0.048	4	0.449	---	---	25
1174	3-hydroxy-DL-kynurenine	-0.048	6	0.276	---	---	33
595	altizide	-0.047	4	0.313	0.72377	0.6478	50
580	citalopram	-0.045	4	0.324	0.68752	0.7441	50
1185	tropine	-0.045	4	-0.269	---	---	25
1253	aceclofenac	-0.045	4	0.232	---	---	25
1098	ethosuximide	-0.044	4	0.312	---	---	25
1147	biotin	-0.042	3	-0.291	---	---	33
1084	altretamine	-0.041	4	-0.318	---	---	25
1294	paromomycin	-0.041	4	-0.181	---	---	25
1300	sulfadimidine	-0.041	6	0.171	---	---	33
1077	rotenone	-0.04	4	0.323	---	---	25
1057	tiapride	-0.039	5	0.332	---	---	20
531	oxantel	-0.038	4	-0.358	0.57399	0.5774	50
1113	lynestrenol	-0.037	5	0.302	---	---	20
1192	methocarbamol	-0.036	3	-0.264	---	---	33
1204	0225151-0000	-0.036	3	0.256	---	---	33
1085	vinburnine	-0.035	4	-0.317	---	---	25
1111	proadifen	-0.035	4	0.303	---	---	25
1299	famotidine	-0.035	5	0.176	---	---	20
627	PHA-00816795	-0.032	2	0.399	0.82232	0.6638	50
1054	C-75	-0.032	4	0.333	---	---	25
1117	BCB000039	-0.032	3	0.3	---	---	33
1193	ifosfamide	-0.031	3	-0.264	---	---	33
1237	acetohexamide	-0.031	4	0.242	---	---	25
962	pimozide	-0.03	4	0.384	---	---	25
1012	fursultiamine	-0.03	4	0.354	---	---	25
1217	midecamycin	-0.03	5	0.253	---	---	20
1239	oxybenzone	-0.03	4	-0.242	---	---	25
1018	dilazep	-0.029	5	0.352	---	---	20
490	brompheniramine	-0.028	4	0.379	0.49619	0.4647	50
1045	dorzolamide	-0.028	4	0.337	---	---	25
1263	methylbenzethonium chloride	-0.028	6	-0.224	---	---	16
616	5255229	-0.026	2	0.419	0.77073	0.7053	50
952	tranylcypromine	-0.026	5	0.388	---	---	20
1218	leflunomide	-0.026	4	0.252	---	---	25
1041	selegiline	-0.025	4	0.339	---	---	25
1186	diphemanil metilsulfate	-0.024	5	0.268	---	---	20
944	ioxaglic acid	-0.023	3	0.392	---	---	33
1269	decamethonium bromide	-0.023	4	-0.218	---	---	25
549	Prestwick-689	-0.021	4	0.346	0.61211	0.5985	50
1238	diazoxide	-0.021	5	0.242	---	---	40
1163	piribedil	-0.018	4	0.282	---	---	25
1211	monastrol	-0.018	8	0.255	---	---	12
1023	bretylium tosilate	-0.015	4	0.35	---	---	25
1222	dropropizine	-0.015	4	-0.25	---	---	25
1270	dl-alpha tocopherol	-0.015	4	0.218	---	---	25
483	propoxycaine	-0.014	4	0.383	0.48515	0.4013	50
1095	(+)-chelidonine	-0.014	4	-0.313	---	---	25
1121	BAS-012416453	-0.014	3	-0.299	---	---	33
1228	clopamide	-0.014	4	-0.248	---	---	25
1149	(-)-isoprenaline	-0.012	4	0.29	---	---	25
1273	dicoumarol	-0.01	6	0.212	---	---	16
1014	levothyroxine sodium	-0.009	4	0.354	---	---	25
1223	metoprolol	-0.009	4	-0.249	---	---	25
923	mestranol	-0.008	4	0.406	---	---	25
1001	ketoprofen	-0.008	6	0.361	---	---	16
1191	methyldopa	-0.007	5	0.264	---	---	20
423	lactobionic acid	-0.006	4	0.414	0.38372	0.2667	50
604	letrozole	-0.006	4	-0.31	0.73644	0.6458	50
1224	cinchonidine	-0.006	4	0.249	---	---	25
1135	cefotaxime	-0.005	5	0.296	---	---	20
1214	SR-95639A	-0.002	4	0.253	---	---	25
1302	danazol	-0.002	4	0.169	---	---	25
824	piperine	-0.001	4	0.487	---	---	25
1006	carbinoxamine	-0.001	4	0.357	---	---	25
1053	mephentermine	-0.001	5	0.333	---	---	20
1162	metanephrine	-0.001	5	0.283	---	---	20
700	tyrphostin AG-825	0	1	0.797	---	---	0
701	irinotecan	0	3	0.795	---	---	0
704	(-)-catechin	0	1	0.784	---	---	0
705	camptothecin	0	3	0.783	---	---	0
706	MS-275	0	2	0.779	---	---	0
709	HC toxin	0	1	0.763	---	---	0
710	U0125	0	1	0.76	---	---	0
711	5152487	0	1	0.747	---	---	0
713	dimethyloxalylglycine	0	1	0.742	---	---	0
714	5109870	0	1	0.727	---	---	0
715	3-aminobenzamide	0	1	0.722	---	---	0
718	oxamic acid	0	1	0.705	---	---	0
720	gefitinib	0	1	0.702	---	---	0
721	azacitidine	0	3	0.702	---	---	0
722	celastrol	0	1	0.697	---	---	0
724	doxorubicin	0	3	0.681	---	---	0
725	syrosingopine	0	4	0.679	---	---	0
726	menadione	0	2	0.678	---	---	0
728	HNMPA-(AM)3	0	1	0.674	---	---	0
732	5286656	0	1	0.641	---	---	0
733	alsterpaullone	0	3	0.636	---	---	0
734	MG-132	0	1	-0.632	---	---	0
735	0175029-0000	0	6	0.632	---	---	0
736	5140203	0	1	0.622	---	---	0
740	N-phenylanthranilic acid	0	1	0.615	---	---	0
741	mitoxantrone	0	3	0.609	---	---	0
743	tyrphostin AG-1478	0	1	-0.602	---	---	0
744	reserpine	0	3	0.601	---	---	0
745	ronidazole	0	3	0.595	---	---	0
747	decitabine	0	1	-0.589	---	---	0
748	ellipticine	0	4	0.588	---	---	0
752	spiperone	0	2	0.582	---	---	0
753	H-7	0	4	0.578	---	---	0
755	latamoxef	0	3	0.567	---	---	0
756	phenyl biguanide	0	1	-0.566	---	---	0
758	daunorubicin	0	4	0.561	---	---	0
760	5162773	0	1	-0.561	---	---	0
761	STOCK1N-35696	0	2	-0.558	---	---	0
771	hexestrol	0	4	0.544	---	---	0
772	demecolcine	0	1	-0.543	---	---	0
773	bisacodyl	0	4	0.543	---	---	0
777	phensuximide	0	4	0.539	---	---	0
779	pirlindole	0	3	0.535	---	---	0
780	cortisone	0	3	0.534	---	---	0
781	arachidonyltrifluoromethane	0	2	-0.533	---	---	0
782	aminophylline	0	4	0.531	---	---	0
783	5186223	0	1	-0.531	---	---	0
787	12,13-EODE	0	1	-0.527	---	---	0
790	oligomycin	0	1	0.524	---	---	0
791	2-deoxy-D-glucose	0	1	0.523	---	---	0
794	SC-560	0	3	-0.522	---	---	0
797	ouabain	0	4	0.519	---	---	0
803	procyclidine	0	4	0.51	---	---	0
807	ciclopirox	0	4	0.499	---	---	0
812	thapsigargin	0	3	-0.495	---	---	0
814	benzethonium chloride	0	3	0.495	---	---	0
816	raubasine	0	4	0.493	---	---	0
818	MK-886	0	2	0.491	---	---	0
819	dexpanthenol	0	4	0.491	---	---	0
837	clorgiline	0	4	0.472	---	---	0
839	riluzole	0	5	0.471	---	---	0
846	ascorbic acid	0	4	0.467	---	---	0
852	etidronic acid	0	4	0.464	---	---	0
856	aminocaproic acid	0	3	0.461	---	---	0
859	cromoglicic acid	0	2	-0.453	---	---	0
860	kawain	0	5	0.453	---	---	0
866	flumequine	0	4	0.451	---	---	0
870	gelsemine	0	4	-0.448	---	---	0
872	theophylline	0	4	0.448	---	---	0
891	phenacetin	0	4	0.432	---	---	0
896	PF-00539758-00	0	3	0.427	---	---	0
898	orciprenaline	0	4	0.427	---	---	0
902	piperacetazine	0	4	-0.424	---	---	0
904	iodixanol	0	3	0.421	---	---	0
906	fasudil	0	2	0.419	---	---	0
914	lomefloxacin	0	6	0.414	---	---	0
924	ganciclovir	0	4	-0.406	---	---	0
934	sparteine	0	4	0.397	---	---	0
953	nilutamide	0	4	0.387	---	---	0
954	ciclosporin	0	6	0.387	---	---	33
955	paclitaxel	0	6	0.386	---	---	0
958	santonin	0	4	0.386	---	---	0
963	meglumine	0	4	0.383	---	---	0
967	meclocycline	0	4	0.38	---	---	0
947	cefmetazole	0.001	4	0.391	---	---	25
1107	econazole	0.001	4	0.305	---	---	25
969	isoxsuprine	0.002	5	0.379	---	---	20
1249	dantrolene	0.002	6	0.236	---	---	33
1265	fulvestrant	0.003	40	0.223	---	---	30
1011	0317956-0000	0.004	8	0.354	---	---	12
1040	carbarsone	0.004	4	0.339	---	---	25
1108	clidinium bromide	0.004	4	-0.305	---	---	25
847	flupentixol	0.005	4	0.467	---	---	25
1226	lansoprazole	0.005	4	0.248	---	---	25
1281	valinomycin	0.005	4	-0.204	---	---	25
398	noscapine	0.007	4	0.425	0.35354	0.1897	50
1120	fluvastatin	0.008	4	0.299	---	---	25
784	dosulepin	0.009	4	0.53	---	---	25
844	L-methionine sulfoximine	0.009	4	0.468	---	---	25
917	2,6-dimethylpiperidine	0.009	5	0.412	---	---	20
1015	artemisinin	0.009	3	0.353	---	---	33
1090	lycorine	0.009	5	-0.315	---	---	20
848	chloropyramine	0.011	4	0.465	---	---	25
1042	sulfaquinoxaline	0.011	3	0.338	---	---	33
1076	diclofenamide	0.011	4	0.323	---	---	25
1109	hydroxyachillin	0.012	4	0.305	---	---	25
1132	triamcinolone	0.012	5	0.297	---	---	20
1137	telenzepine	0.012	4	0.296	---	---	25
1256	phentolamine	0.012	7	0.23	---	---	28
1106	lidoflazine	0.014	3	0.306	---	---	33
1024	11-deoxy-16,16-dimethylprostaglandin E2	0.015	4	0.35	---	---	25
1031	tetramisole	0.016	4	0.346	---	---	25
1066	tetryzoline	0.016	3	0.327	---	---	33
1202	pregnenolone	0.016	4	0.257	---	---	25
932	finasteride	0.017	6	-0.398	---	---	16
637	5279552	0.018	2	0.383	0.85896	0.8333	50
1234	metformin	0.018	10	0.243	---	---	20
1022	nadide	0.019	4	0.35	---	---	25
1025	spiramycin	0.021	6	0.349	---	---	16
887	nabumetone	0.022	4	0.437	---	---	25
919	terfenadine	0.022	3	0.41	---	---	33
1127	lincomycin	0.022	3	0.298	---	---	33
994	tetrahydroalstonine	0.023	4	0.363	---	---	25
1004	AG-028671	0.024	3	0.359	---	---	33
1059	clonidine	0.024	4	0.33	---	---	25
826	primaquine	0.025	4	0.485	---	---	25
1013	rilmenidine	0.026	4	0.354	---	---	25
1032	labetalol	0.026	4	0.345	---	---	25
1264	homochlorcyclizine	0.026	4	0.223	---	---	25
1086	phenformin	0.027	7	0.316	---	---	28
1168	betulin	0.027	3	0.281	---	---	33
444	bacampicillin	0.028	4	0.401	0.42627	0.4746	50
1165	levobunolol	0.028	4	0.282	---	---	25
1002	hymecromone	0.029	4	0.36	---	---	25
1156	cimetidine	0.029	5	0.287	---	---	20
921	harmalol	0.03	3	0.408	---	---	33
1262	cefaclor	0.03	4	0.224	---	---	25
800	trimethadione	0.031	4	0.513	---	---	25
841	propantheline bromide	0.032	4	0.469	---	---	25
970	benzbromarone	0.033	3	0.378	---	---	33
877	CP-944629	0.034	4	0.443	---	---	25
1276	amprolium	0.034	5	0.21	---	---	40
1065	tiletamine	0.035	4	0.327	---	---	25
1118	corticosterone	0.036	4	0.3	---	---	25
534	5253409	0.037	2	0.479	0.57998	0.5949	50
1047	etoposide	0.037	4	0.336	---	---	25
892	praziquantel	0.042	4	0.431	---	---	25
1030	metronidazole	0.042	5	-0.346	---	---	20
231	physostigmine	0.043	4	0.527	0.14387	0.0719	50
1038	H-89	0.043	3	0.34	---	---	33
974	stachydrine	0.044	4	0.375	---	---	25
991	trifluoperazine	0.044	16	0.364	---	---	25
1138	prednisone	0.044	5	0.296	---	---	40
1161	copper sulfate	0.044	4	0.283	---	---	25
885	Prestwick-981	0.045	3	0.439	---	---	33
1231	bucladesine	0.046	6	0.246	---	---	33
1110	piromidic acid	0.047	4	0.304	---	---	25
1274	hydrochlorothiazide	0.047	5	-0.211	---	---	20
975	succinylsulfathiazole	0.049	4	0.375	---	---	25
900	butirosin	0.05	4	0.426	---	---	25
1129	bupivacaine	0.05	4	0.298	---	---	25
327	tocainide	0.053	4	0.457	0.26856	0.4076	50
957	ampicillin	0.053	4	0.386	---	---	25
1020	demecarium bromide	0.054	4	0.352	---	---	25
1103	prednicarbate	0.055	3	0.309	---	---	33
1148	PF-00562151-00	0.056	8	0.29	---	---	25
1026	mafenide	0.057	5	0.348	---	---	20
1232	Prestwick-984	0.06	4	0.245	---	---	25
1078	risperidone	0.061	3	0.322	---	---	33
1099	arecoline	0.061	4	0.312	---	---	25
879	chlorprothixene	0.064	4	0.442	---	---	25
1184	arcaine	0.064	4	0.27	---	---	25
1073	meclofenamic acid	0.065	5	0.324	---	---	40
1100	ethionamide	0.065	3	0.312	---	---	33
469	mefexamide	0.066	4	0.387	0.46937	0.5828	50
598	zidovudine	0.067	4	0.312	0.72721	0.7607	50
933	ozagrel	0.068	4	0.398	---	---	25
829	tolbutamide	0.069	7	0.484	---	---	14
1052	levodopa	0.071	5	0.334	---	---	40
488	SR-95531	0.075	4	0.38	0.49488	0.3758	50
838	ethoxyquin	0.077	5	0.471	---	---	20
1003	enalapril	0.078	4	0.36	---	---	25
1140	raloxifene	0.078	7	0.295	---	---	28
412	metixene	0.079	4	0.419	0.37025	0.6099	50
475	cefotiam	0.079	4	0.386	0.47568	0.5696	50
408	aconitine	0.081	4	0.421	0.36372	0.3203	50
579	lobeline	0.081	4	0.324	0.68698	0.5	50
1046	tamoxifen	0.082	7	0.337	---	---	28
1287	haloperidol	0.082	32	0.195	---	---	37
575	adenosine phosphate	0.083	4	0.325	0.68293	0.677	50
950	dihydroergotamine	0.085	5	0.39	---	---	20
985	ticlopidine	0.087	5	0.367	---	---	40
1000	moroxydine	0.087	5	0.361	---	---	40
537	primidone	0.088	4	0.354	0.58436	0.5547	50
1079	yohimbic acid	0.089	3	0.321	---	---	33
911	proscillaridin	0.091	3	0.415	---	---	33
578	amphotericin B	0.094	4	0.324	0.68647	0.6923	50
920	tetraethylenepentamine	0.095	6	0.408	---	---	33
965	ergocalciferol	0.095	4	0.382	---	---	25
1155	sulfapyridine	0.096	4	0.287	---	---	25
312	prenylamine	0.099	4	0.466	0.24699	0.6158	50
1277	estradiol	0.099	37	0.209	---	---	32
592	melatonin	0.1	4	0.318	0.70789	0.8013	50
789	ofloxacin	0.1	5	0.525	---	---	20
565	furosemide	0.102	4	0.334	0.65462	0.815	50
1083	pivmecillinam	0.102	4	0.319	---	---	25
862	piperacillin	0.107	5	0.453	---	---	20
882	ethisterone	0.107	6	0.44	---	---	16
1060	naproxen	0.108	9	0.329	---	---	33
1126	mianserin	0.109	5	0.298	---	---	40
582	streptomycin	0.111	4	0.324	0.68927	0.7755	50
532	etynodiol	0.112	4	0.357	0.57507	0.7267	50
1180	pirenperone	0.112	5	0.271	---	---	40
959	nefopam	0.113	5	0.386	---	---	20
523	Prestwick-967	0.114	4	0.362	0.55822	0.5615	50
1075	sodium phenylbutyrate	0.114	7	0.324	---	---	42
513	vanoxerine	0.115	4	0.366	0.54133	0.651	50
569	loxapine	0.115	4	0.329	0.67202	0.7287	50
302	estropipate	0.117	4	0.474	0.23002	0.2515	50
929	pizotifen	0.117	4	0.402	---	---	25
948	colistin	0.117	4	0.39	---	---	25
767	tolfenamic acid	0.118	4	0.55	---	---	25
883	isocarboxazid	0.118	5	0.439	---	---	20
897	benfluorex	0.118	4	0.427	---	---	25
940	thiamphenicol	0.118	5	0.393	---	---	20
775	tinidazole	0.12	6	0.542	---	---	16
909	gabexate	0.12	4	0.416	---	---	25
1035	sulindac	0.12	7	0.343	---	---	28
480	racecadotril	0.122	4	0.384	0.48113	0.5256	50
723	digoxin	0.122	4	0.682	---	---	25
928	anisomycin	0.122	4	0.402	---	---	25
518	bergenin	0.123	4	0.365	0.54809	0.5949	50
881	metolazone	0.123	5	0.442	---	---	20
1123	nifenazone	0.123	5	0.299	---	---	40
1160	isoniazid	0.123	5	0.284	---	---	40
385	cefixime	0.124	4	0.429	0.3418	0.1731	50
749	sulfinpyrazone	0.125	4	0.586	---	---	25
769	nifuroxazide	0.125	4	0.545	---	---	25
515	dydrogesterone	0.128	4	0.365	0.54636	0.539	50
757	sulfanilamide	0.128	4	0.566	---	---	25
843	captopril	0.129	5	0.469	---	---	20
536	nicotinic acid	0.131	4	0.354	0.58304	0.5724	50
977	disulfiram	0.133	5	0.373	---	---	20
514	mephenytoin	0.135	4	0.366	0.54342	0.6272	50
855	suprofen	0.135	4	0.461	---	---	25
793	neostigmine bromide	0.136	4	0.522	---	---	25
941	gabapentin	0.138	4	0.393	---	---	25
491	boldine	0.139	4	0.379	0.49689	0.4539	50
865	nimesulide	0.139	4	0.451	---	---	25
946	iopanoic acid	0.139	4	0.391	---	---	25
778	dinoprostone	0.14	4	0.537	---	---	25
850	gentamicin	0.14	4	0.465	---	---	25
936	dicycloverine	0.14	5	0.395	---	---	20
943	trapidil	0.14	3	0.392	---	---	33
951	eticlopride	0.14	4	0.389	---	---	25
326	cytisine	0.142	4	0.458	0.26676	0.3292	50
792	ondansetron	0.142	4	0.523	---	---	25
799	iocetamic acid	0.142	4	0.516	---	---	25
886	pinacidil	0.142	4	0.437	---	---	25
347	meprylcaine	0.143	4	0.447	0.29225	0.274	50
464	zaprinast	0.143	4	0.39	0.45983	0.5034	50
925	harmaline	0.143	4	0.405	---	---	25
1175	karakoline	0.143	6	0.276	---	---	33
264	moracizine	0.146	4	0.5	0.1824	0.1677	50
868	iproniazid	0.146	5	0.449	---	---	20
884	AG-013608	0.148	8	0.439	---	---	37
1037	pheniramine	0.148	5	0.341	---	---	40
719	mycophenolic acid	0.15	3	0.704	---	---	33
224	zuclopenthixol	0.151	4	0.531	0.13844	0.1148	50
429	nitrofural	0.153	4	0.412	0.39191	0.3987	50
834	N6-methyladenosine	0.153	4	0.474	---	---	25
835	nizatidine	0.153	4	0.473	---	---	25
465	mifepristone	0.154	4	0.389	0.4652	0.4026	50
497	levopropoxyphene	0.154	4	0.376	0.50719	0.7547	50
815	vancomycin	0.154	4	0.493	---	---	25
542	etilefrine	0.155	4	0.353	0.58865	0.6491	50
874	PF-00539745-00	0.156	3	0.446	---	---	33
727	metergoline	0.159	4	0.675	---	---	25
254	Prestwick-1083	0.161	3	0.583	0.16798	0.0657	66
873	dizocilpine	0.161	5	0.446	---	---	40
869	tiaprofenic acid	0.162	4	0.448	---	---	25
584	pepstatin	0.163	4	0.323	0.69039	0.7014	50
765	salsolinol	0.163	3	0.552	---	---	33
871	rifampicin	0.164	4	0.448	---	---	25
1080	pindolol	0.164	5	0.321	---	---	40
894	iopamidol	0.165	4	0.43	---	---	25
295	ciprofloxacin	0.166	5	0.439	0.21876	0.1938	60
407	fluticasone	0.166	4	0.421	0.36285	0.4968	50
712	suloctidil	0.166	4	0.743	---	---	25
544	NU-1025	0.167	2	0.473	0.60076	0.5556	50
895	cyclopenthiazide	0.167	4	0.428	---	---	25
809	ceforanide	0.168	4	0.498	---	---	25
762	cefoxitin	0.169	4	0.558	---	---	25
194	ciprofibrate	0.17	4	0.549	0.11476	0.0987	50
763	trimipramine	0.17	4	0.556	---	---	25
802	hexetidine	0.17	4	0.512	---	---	25
984	acebutolol	0.171	5	0.368	---	---	40
810	STOCK1N-28457	0.172	3	0.496	---	---	33
822	erastin	0.172	4	0.488	---	---	25
851	sulfabenzamide	0.172	4	0.465	---	---	25
949	myosmine	0.173	6	0.39	---	---	33
742	methoxsalen	0.175	3	0.604	---	---	33
329	harmol	0.177	4	0.456	0.27076	0.3643	50
861	dobutamine	0.177	4	0.453	---	---	25
425	hydroquinine	0.179	4	0.414	0.38501	0.5029	50
801	megestrol	0.179	4	0.513	---	---	25
840	carbenoxolone	0.179	4	0.471	---	---	25
226	josamycin	0.181	5	0.481	0.13926	0.3148	60
521	desipramine	0.181	4	0.363	0.55384	0.7947	50
550	scoulerine	0.181	4	0.345	0.61585	0.6684	50
530	mometasone	0.182	4	0.358	0.57049	0.7231	50
830	butamben	0.183	4	0.481	---	---	25
960	sulmazole	0.183	3	0.385	---	---	33
1128	PHA-00745360	0.183	8	0.298	---	---	37
184	isosorbide	0.184	4	0.558	0.10543	0.0782	75
849	dirithromycin	0.185	3	0.465	---	---	33
890	3-acetamidocoumarin	0.185	4	0.433	---	---	25
179	perhexiline	0.186	4	0.56	0.10285	0.3627	75
222	pergolide	0.186	4	0.532	0.13684	0.1977	50
931	myricetin	0.187	4	0.398	---	---	25
317	oxedrine	0.188	4	0.462	0.25527	0.2623	50
811	diprophylline	0.188	5	0.496	---	---	40
854	glipizide	0.188	5	0.461	---	---	40
956	carbimazole	0.188	3	0.386	---	---	33
391	lumicolchicine	0.19	3	0.493	0.34659	0.2754	66
980	canadine	0.19	4	0.371	---	---	25
244	CP-863187	0.191	4	0.518	0.15519	0.1831	50
737	(+)-isoprenaline	0.193	4	0.621	---	---	25
805	fluoxetine	0.194	4	0.508	---	---	25
878	acemetacin	0.194	4	0.443	---	---	25
768	nicardipine	0.195	4	0.548	---	---	25
823	alfadolone	0.198	3	0.487	---	---	33
527	Prestwick-642	0.2	4	0.359	0.56643	0.8204	50
314	profenamine	0.201	4	0.464	0.25276	0.2391	50
831	nomegestrol	0.201	3	0.477	---	---	33
288	Prestwick-972	0.203	3	0.561	0.20467	0.1916	66
770	CP-319743	0.206	4	0.545	---	---	25
796	PF-00875133-00	0.206	3	0.521	---	---	33
821	dienestrol	0.206	3	0.489	---	---	33
795	netilmicin	0.208	4	0.521	---	---	25
806	tolazamide	0.209	3	0.5	---	---	33
857	clindamycin	0.209	5	0.455	---	---	40
945	thioridazine	0.209	20	0.392	---	---	40
324	suramin sodium	0.21	4	0.458	0.26557	0.2603	50
435	pilocarpine	0.213	4	0.409	0.39993	0.6289	50
813	debrisoquine	0.214	4	0.495	---	---	25
759	rescinnamine	0.215	3	0.561	---	---	33
774	cefazolin	0.215	5	0.543	---	---	40
473	oxolamine	0.216	4	0.386	0.47536	0.6648	50
832	bacitracin	0.217	3	0.476	---	---	33
299	tetrandrine	0.221	4	0.476	0.22505	0.451	50
729	digitoxigenin	0.222	4	0.673	---	---	25
754	amantadine	0.222	4	0.57	---	---	25
820	cefoperazone	0.223	3	0.491	---	---	33
170	cefepime	0.226	4	0.566	0.09652	0.0774	75
337	ionomycin	0.226	3	0.524	0.27824	0.4579	66
972	alpha-yohimbine	0.226	3	0.376	---	---	33
377	fusidic acid	0.228	4	0.434	0.32935	0.2418	50
116	lidocaine	0.229	5	0.566	0.04918	0.0593	60
344	AR-A014418	0.229	3	0.519	0.28878	0.2937	66
599	TTNPB	0.229	2	0.434	0.72898	0.8261	50
976	trihexyphenidyl	0.235	3	0.374	---	---	33
294	mebeverine	0.236	4	0.479	0.21862	0.2276	50
335	methoxamine	0.236	4	0.453	0.27699	0.2739	50
982	genistein	0.236	17	0.368	---	---	47
182	cefadroxil	0.237	4	0.559	0.10436	0.0893	50
731	orlistat	0.242	5	0.643	---	---	40
827	thioperamide	0.245	5	0.485	---	---	40
373	diethylstilbestrol	0.247	6	0.363	0.31892	0.7053	50
74	gliquidone	0.248	4	0.667	0.02751	0.0127	50
318	dapsone	0.256	5	0.422	0.25581	0.558	60
833	ampyrone	0.256	5	0.476	---	---	40
798	tetracycline	0.26	5	0.517	---	---	40
262	metampicillin	0.261	5	0.457	0.18208	0.4253	60
938	trimethobenzamide	0.263	5	0.395	---	---	40
493	cinchonine	0.264	4	0.379	0.49894	0.7933	50
858	halofantrine	0.268	3	0.454	---	---	33
306	naringenin	0.269	4	0.472	0.2346	0.6436	50
325	bambuterol	0.269	4	0.458	0.26585	0.2914	50
263	disopyramide	0.271	4	0.5	0.18218	0.2238	50
751	helveticoside	0.271	6	0.584	---	---	33
913	ajmaline	0.272	3	0.414	---	---	33
209	fendiline	0.273	3	0.612	0.12613	0.2271	66
227	butacaine	0.273	4	0.53	0.13941	0.1339	50
127	memantine	0.274	4	0.615	0.05652	0.0612	75
417	quipazine	0.277	4	0.417	0.37466	0.4379	50
128	arachidonic acid	0.278	3	0.694	0.05677	0.0577	66
204	fludrocortisone	0.278	8	0.395	0.12305	0.5235	50
255	clorsulon	0.28	4	0.507	0.17168	0.4561	50
454	cefamandole	0.281	4	0.396	0.44045	0.6771	50
43	lanatoside C	0.284	6	0.598	0.01377	0.344	50
587	exisulind	0.286	2	0.445	0.69462	0.6739	50
26	hycanthone	0.287	4	0.771	0.00523	0.0674	50
142	clebopride	0.288	4	0.601	0.0662	0.0938	75
75	Prestwick-682	0.289	4	0.666	0.02773	0.0473	50
893	clofazimine	0.289	5	0.431	---	---	40
405	timolol	0.292	4	0.422	0.36096	0.6629	50
462	nadolol	0.297	4	0.391	0.45704	0.8352	50
808	erythromycin	0.297	5	0.499	---	---	40
147	16-phenyltetranorprostaglandin E2	0.298	4	0.595	0.0702	0.0347	75
165	dicloxacillin	0.302	4	0.567	0.09521	0.0671	75
80	nimodipine	0.305	4	0.662	0.02974	0.0432	50
309	Prestwick-857	0.305	4	0.47	0.23782	0.4581	50
190	CP-320650-01	0.307	8	0.403	0.10877	0.4393	50
574	W-13	0.308	2	0.45	0.6805	0.7791	50
197	isometheptene	0.31	4	0.546	0.11898	0.2814	50
98	khellin	0.311	5	0.585	0.03813	0.0723	60
287	2-aminobenzenesulfonamide	0.313	4	0.487	0.20446	0.3929	50
404	betulinic acid	0.313	4	0.424	0.35704	0.5541	50
443	Prestwick-1103	0.315	4	0.401	0.42509	0.6646	50
247	Chicago Sky Blue 6B	0.316	4	0.516	0.15745	0.3636	50
93	alprostadil	0.317	7	0.502	0.03625	0.2406	57
214	homatropine	0.317	5	0.487	0.12965	0.1558	60
220	diloxanide	0.318	4	0.533	0.13545	0.2616	50
817	clemastine	0.318	3	0.493	---	---	33
432	Prestwick-692	0.32	4	0.411	0.39324	0.8121	50
413	pheneticillin	0.321	4	0.419	0.37025	0.6289	50
321	5211181	0.323	2	0.638	0.26128	0.2316	50
162	bemegride	0.324	4	0.574	0.0888	0.025	50
200	AH-6809	0.325	2	0.754	0.12092	0.1128	50
122	diphenhydramine	0.327	5	0.56	0.05319	0.1864	60
358	ambroxol	0.327	4	0.444	0.29965	0.5621	50
472	terazosin	0.327	4	0.386	0.47329	0.6348	50
135	N-acetylmuramic acid	0.334	4	0.608	0.06045	0.0422	50
114	BCB000040	0.335	4	0.628	0.04776	0.0114	75
275	tranexamic acid	0.338	5	0.451	0.19303	0.5215	60
94	chlortalidone	0.339	4	0.647	0.03712	0.021	75
199	alverine	0.339	4	0.544	0.12077	0.0808	50
419	cyclic adenosine monophosphate	0.341	4	0.417	0.37554	0.5823	50
381	dihydroergocristine	0.342	4	0.431	0.33611	0.5879	50
458	cyclobenzaprine	0.343	4	0.395	0.4461	0.6563	50
342	chloropyrazine	0.347	4	0.449	0.28634	0.5063	50
57	streptozocin	0.348	4	0.694	0.01824	0.0357	75
102	amitriptyline	0.35	6	0.53	0.04227	0.3155	66
354	ribavirin	0.351	4	0.445	0.29639	0.5063	50
283	strophanthidin	0.353	4	0.489	0.20205	0.5336	50
65	thiamine	0.354	3	0.774	0.02332	0.0403	66
248	thiethylperazine	0.354	4	0.516	0.15821	0.1978	50
71	digoxigenin	0.357	5	0.614	0.02557	0.193	60
394	sulfamonomethoxine	0.358	4	0.426	0.34986	0.6398	50
434	tacrolimus	0.36	3	0.473	0.39786	0.6943	66
249	pyrithyldione	0.361	4	0.514	0.16091	0.2706	50
420	Gly-His-Lys	0.364	3	0.481	0.37783	0.6629	66
88	diphenylpyraline	0.367	6	0.546	0.03369	0.0395	66
402	vinblastine	0.369	3	0.489	0.35666	0.6354	66
151	guanabenz	0.37	5	0.536	0.07263	0.3297	60
213	mimosine	0.374	3	0.61	0.12904	0.1534	66
72	calcium folinate	0.376	5	0.613	0.02593	0.2155	80
242	midodrine	0.376	5	0.472	0.15398	0.4022	60
160	sulfadimethoxine	0.377	5	0.521	0.08785	0.4011	60
216	isoxicam	0.377	5	0.485	0.13279	0.4207	60
30	etiocholanolone	0.378	6	0.648	0.00548	0.0696	83
38	guanadrel	0.384	5	0.664	0.01135	0.0517	80
253	mepacrine	0.384	2	0.711	0.16623	0.2083	50
90	harpagoside	0.386	4	0.65	0.03535	0.0581	75
112	perphenazine	0.386	5	0.571	0.04638	0.268	60
376	iloprost	0.388	3	0.502	0.3278	0.5855	66
77	securinine	0.39	4	0.663	0.02912	0.1494	75
169	lovastatin	0.391	4	0.566	0.09604	0.2186	75
62	nystatin	0.395	3	0.779	0.02175	0.052	66
70	calycanthine	0.398	4	0.672	0.02554	0.0296	75
232	meteneprost	0.398	4	0.525	0.14588	0.4022	50
131	monensin	0.4	6	0.508	0.05844	0.4868	66
289	chlorogenic acid	0.4	4	0.486	0.20506	0.3812	50
279	carteolol	0.402	4	0.49	0.19859	0.3916	50
382	phenazone	0.409	3	0.497	0.33906	0.3957	66
37	methyldopate	0.41	4	0.73	0.01048	0.0057	75
273	lisuride	0.411	5	0.453	0.19067	0.5684	60
152	benzathine benzylpenicillin	0.414	4	0.589	0.07537	0.2286	75
368	Prestwick-691	0.415	3	0.509	0.31015	0.6625	66
446	spaglumic acid	0.415	2	0.534	0.43443	0.4048	50
261	Prestwick-1082	0.422	3	0.575	0.17995	0.5105	66
150	furazolidone	0.426	4	0.593	0.07241	0.1742	75
125	pentoxifylline	0.427	5	0.558	0.05485	0.2247	60
258	azacyclonol	0.427	5	0.46	0.17629	0.4048	60
140	heptaminol	0.431	5	0.547	0.06352	0.4036	60
146	mebhydrolin	0.442	4	0.596	0.06969	0.1503	75
270	penbutolol	0.443	3	0.57	0.18843	0.4237	66
109	maprotiline	0.446	4	0.632	0.04534	0.1443	75
285	atracurium besilate	0.45	3	0.562	0.20245	0.422	66
157	chenodeoxycholic acid	0.452	4	0.579	0.08399	0.3791	75
110	co-dergocrine mesilate	0.461	4	0.632	0.04544	0.1285	75
119	folic acid	0.464	4	0.622	0.05118	0.0568	75
274	xamoterol	0.466	3	0.568	0.19145	0.247	66
130	tetracaine	0.468	3	0.692	0.05731	0.0765	66
64	triflupromazine	0.473	4	0.68	0.0228	0.102	75
103	bumetanide	0.475	4	0.637	0.04245	0.2012	75
24	flucloxacillin	0.476	4	0.782	0.00426	0.0065	75
698	cytochalasin B	0.477	1	0.827	---	---	100
23	ketotifen	0.48	4	0.782	0.00422	0.0105	75
91	cloxacillin	0.482	4	0.65	0.03539	0.034	75
18	merbromin	0.485	5	0.729	0.0034	0.037	80
218	isoflupredone	0.486	3	0.605	0.13501	0.599	66
143	fenofibrate	0.487	3	0.675	0.06786	0.0955	66
95	iohexol	0.495	4	0.646	0.03768	0.0971	75
63	benzocaine	0.496	4	0.682	0.02184	0.0736	75
207	ikarugamycin	0.499	3	0.612	0.12585	0.3833	66
96	indoprofen	0.503	4	0.646	0.0378	0.0864	75
697	splitomicin	0.505	1	0.841	---	---	100
99	felbinac	0.517	4	0.644	0.03873	0.2281	75
40	vigabatrin	0.523	3	0.815	0.01248	0.0412	100
144	imatinib	0.526	2	0.817	0.06788	0.0432	100
68	viomycin	0.528	4	0.673	0.0251	0.2312	75
696	5666823	0.533	1	0.855	---	---	100
33	atractyloside	0.555	5	0.689	0.00721	0.1111	80
61	lasalocid	0.555	4	0.686	0.02089	0.1471	75
694	tomelukast	0.59	1	0.889	---	---	100
21	Prestwick-983	0.6	3	0.872	0.00381	0.006	100
8	podophyllotoxin	0.604	4	0.852	0.00072	0.0286	100
10	levomepromazine	0.613	4	0.838	0.00107	0.0195	100
693	sulindac sulfide	0.621	1	0.908	---	---	100
5	biperiden	0.63	5	0.84	0.00024	0.0061	100
691	5151277	0.665	1	0.932	---	---	100
690	BW-B70C	0.666	1	0.933	---	---	100
7	quinpirole	0.672	4	0.852	0.0007	0	100
688	5149715	0.697	1	0.95	---	---	100
686	topiramate	0.734	1	0.969	---	---	100
685	5186324	0.791	1	0.987	---	---	100
1	adiphenine	0.797	5	0.939	0	0	100
684	DL-PPMP	0.878	1	0.997	---	---	100

## Sheet: by cmap name and cell line
rank	cmap name and cell line	mean	n	enrichment	p	specificity	percent non-null
1	genistein - MCF7	0.481	11	0.663	0	0.0121	72
2	tanespimycin - MCF7	-0.468	36	-0.462	0	0.2295	75
3	LY-294002 - MCF7	-0.399	34	-0.369	4e-05	0.3438	64
4	methyldopate - MCF7	0.772	2	0.98	0.0007	0.0107	100
5	naringenin - MCF7	0.772	2	0.972	0.00127	0.0219	100
6	dacarbazine - MCF7	-0.846	2	-0.972	0.00159	0	100
7	hesperetin - MCF7	-0.84	2	-0.97	0.00177	0.0116	100
8	indoprofen - MCF7	0.769	2	0.967	0.00181	0	100
9	harpagoside - MCF7	0.79	2	0.966	0.00197	0.0057	100
10	monorden - MCF7	-0.493	12	-0.506	0.0022	0.0588	75
11	moroxydine - MCF7	0.735	2	0.961	0.00262	0.0118	100
12	diphenhydramine - MCF7	0.717	2	0.96	0.00274	0.0062	100
13	chrysin - MCF7	-0.812	2	-0.964	0.00294	0.0054	100
14	adiphenine - MCF7	0.823	2	0.959	0.00296	0.0118	100
15	piperidolate - MCF7	-0.873	2	-0.963	0.00308	0.0055	100
16	suramin sodium - PC3	0.723	2	0.958	0.00308	0	100
17	bambuterol - MCF7	0.76	2	0.958	0.00314	0	100
18	lasalocid - MCF7	0.775	2	0.956	0.00332	0.0146	100
19	Prestwick-1084 - MCF7	-0.819	2	-0.958	0.00382	0.0099	100
20	methoxamine - MCF7	0.729	2	0.953	0.00394	0.017	100
21	diethylstilbestrol - MCF7	0.629	3	0.864	0.00473	0.0519	100
22	heliotrine - MCF7	-0.773	3	-0.865	0.00493	0	100
23	atractyloside - MCF7	0.723	2	0.947	0.00507	0.0108	100
24	alpha-estradiol - MCF7	-0.512	9	-0.542	0.00518	0.1302	88
25	DL-thiorphan - MCF7	-0.817	2	-0.95	0.00541	0.0171	100
26	natamycin - MCF7	-0.844	2	-0.95	0.00545	0.0052	100
27	sulfamethizole - MCF7	-0.775	2	-0.95	0.00547	0	100
28	diltiazem - MCF7	-0.777	2	-0.949	0.00561	0	100
29	betahistine - MCF7	-0.785	2	-0.949	0.00569	0.0112	100
30	fendiline - MCF7	0.692	2	0.945	0.00571	0.0514	100
31	pyridoxine - MCF7	-0.831	2	-0.948	0.00592	0.0287	100
32	quinpirole - MCF7	0.691	3	0.852	0.00611	0.0062	100
33	levomepromazine - MCF7	0.719	2	0.942	0.00632	0.035	100
34	procainamide - MCF7	-0.778	2	-0.946	0.00638	0.0051	100
35	protoveratrine A - MCF7	-0.794	2	-0.945	0.00658	0.0215	100
36	enoxacin - MCF7	-0.795	2	-0.944	0.00692	0.0116	100
37	adiphenine - PC3	0.746	2	0.939	0.00718	0.0518	100
38	monensin - MCF7	0.628	3	0.841	0.00787	0.0692	100
39	biperiden - MCF7	0.594	3	0.84	0.00803	0.0473	100
40	oxolinic acid - MCF7	-0.777	2	-0.936	0.00851	0.016	100
41	dihydroergocristine - MCF7	0.685	2	0.931	0.00893	0.0332	100
42	bromperidol - MCF7	-0.745	2	-0.933	0.00934	0.0065	100
43	calcium folinate - MCF7	0.698	2	0.93	0.00934	0.0216	100
44	khellin - MCF7	0.731	2	0.93	0.00948	0.022	100
45	buflomedil - MCF7	-0.767	2	-0.932	0.00966	0.0237	100
46	milrinone - MCF7	-0.767	2	-0.928	0.0108	0.0168	100
47	viomycin - MCF7	0.656	2	0.923	0.01171	0.0375	100
48	fluticasone - MCF7	0.703	2	0.921	0.01221	0.04	100
49	dicloxacillin - MCF7	0.779	2	0.918	0.01314	0.0156	100
50	bumetanide - MCF7	0.691	2	0.917	0.01372	0.0726	100
51	ranitidine - PC3	-0.816	2	-0.918	0.01376	0.0049	100
52	phenindione - MCF7	-0.772	2	-0.917	0.01392	0.0114	100
53	josamycin - MCF7	0.639	2	0.915	0.01439	0.0194	100
54	15-delta prostaglandin J2 - MCF7	-0.325	8	-0.524	0.01458	0.2207	50
55	midodrine - PC3	0.657	2	0.912	0.01537	0.0412	100
56	apramycin - MCF7	-0.744	2	-0.912	0.01539	0.0056	100
57	digoxigenin - MCF7	0.408	3	0.803	0.01562	0.0807	66
58	pentoxifylline - PC3	0.724	2	0.912	0.01575	0.0165	100
59	Prestwick-692 - MCF7	0.64	2	0.911	0.01594	0.0417	100
60	N-acetyl-L-leucine - MCF7	-0.738	2	-0.909	0.0165	0.0112	100
61	pilocarpine - MCF7	0.637	2	0.909	0.0169	0.0313	100
62	Prestwick-1082 - MCF7	0.633	2	0.909	0.0171	0.0219	100
63	ambroxol - MCF7	0.654	2	0.908	0.01773	0.0568	100
64	sulfadimethoxine - MCF7	0.675	2	0.907	0.01785	0.0353	100
65	benzocaine - MCF7	0.674	2	0.905	0.01839	0.0307	100
66	penbutolol - MCF7	0.664	2	0.903	0.01915	0.0361	100
67	AG-013608 - PC3	0.292	4	0.689	0.01965	0.05	50
68	xamoterol - MCF7	0.7	2	0.902	0.01978	0.0442	100
69	Prestwick-1103 - MCF7	0.63	2	0.901	0.01998	0.0172	100
70	trimetazidine - MCF7	-0.743	2	-0.9	0.02008	0.0321	100
71	bacampicillin - MCF7	0.642	2	0.901	0.0201	0.0565	100
72	dipyridamole - MCF7	-0.671	3	-0.785	0.02021	0.0457	100
73	cloxacillin - MCF7	0.63	2	0.9	0.02048	0.018	100
74	ifenprodil - MCF7	-0.764	2	-0.898	0.02072	0.0061	100
75	hydrocotarnine - MCF7	-0.741	2	-0.897	0.02086	0.0471	100
76	chlortalidone - MCF7	0.684	2	0.897	0.02205	0.0405	100
77	cyproterone - MCF7	-0.736	2	-0.895	0.02205	0.0305	100
78	podophyllotoxin - MCF7	0.654	2	0.896	0.02243	0.0838	100
79	atracurium besilate - MCF7	0.675	2	0.896	0.02261	0.0345	100
80	amylocaine - MCF7	0.667	2	0.895	0.02312	0.0412	100
81	felbinac - MCF7	0.681	2	0.894	0.02338	0.0359	100
82	aminohippuric acid - MCF7	-0.725	2	-0.892	0.02356	0.0276	100
83	trioxysalen - MCF7	-0.731	2	-0.891	0.02366	0.0343	100
84	tiratricol - MCF7	-0.714	2	-0.891	0.0237	0.0155	100
85	Prestwick-983 - MCF7	0.618	2	0.892	0.02408	0.0629	100
86	maprotiline - MCF7	0.603	2	0.892	0.02424	0.0412	100
87	tanespimycin - PC3	-0.364	12	-0.409	0.02514	0.3456	58
88	Chicago Sky Blue 6B - MCF7	0.631	2	0.89	0.02515	0.0296	100
89	pipenzolate bromide - MCF7	-0.75	2	-0.885	0.02642	0.0368	100
90	eucatropine - MCF7	-0.648	3	-0.764	0.02696	0.0258	100
91	isoxicam - MCF7	0.595	2	0.885	0.0272	0.0679	100
92	cetirizine - MCF7	-0.766	2	-0.882	0.02813	0.0423	100
93	16-phenyltetranorprostaglandin E2 - MCF7	0.632	2	0.882	0.02841	0.0284	100
94	zuclopenthixol - MCF7	0.651	2	0.882	0.02847	0.0697	100
95	ketotifen - MCF7	0.62	2	0.882	0.02851	0.0865	100
96	hydralazine - MCF7	-0.626	3	-0.759	0.02878	0.0363	100
97	guanabenz - PC3	0.586	2	0.879	0.02948	0.023	100
98	BCB000040 - PC3	0.575	2	0.878	0.0297	0.0124	100
99	meticrane - PC3	-0.72	2	-0.877	0.03024	0.0704	100
100	tetracycline - MCF7	0.649	2	0.877	0.03054	0.0479	100
101	levopropoxyphene - MCF7	0.653	2	0.876	0.03068	0.0809	100
102	(-)-MK-801 - MCF7	-0.722	2	-0.876	0.03084	0.0059	100
103	liothyronine - MCF7	-0.713	2	-0.875	0.03127	0.0435	100
104	vidarabine - MCF7	-0.766	2	-0.875	0.03143	0.0309	100
105	sulfametoxydiazine - MCF7	-0.76	2	-0.871	0.03278	0.0361	100
106	folic acid - MCF7	0.579	2	0.872	0.03328	0.0299	100
107	meropenem - MCF7	-0.748	2	-0.868	0.03489	0.0698	100
108	bemegride - MCF7	0.649	2	0.868	0.03565	0.0164	100
109	octopamine - MCF7	-0.706	2	-0.866	0.03612	0.0563	100
110	monocrotaline - MCF7	-0.69	2	-0.865	0.03642	0.024	100
111	sulfachlorpyridazine - MCF7	-0.685	2	-0.864	0.03696	0.0365	100
112	perphenazine - MCF7	0.633	2	0.865	0.037	0.0765	100
113	memantine - MCF7	0.574	2	0.864	0.0373	0.05	100
114	guanadrel - MCF7	0.57	2	0.864	0.0376	0.0886	100
115	amitriptyline - PC3	0.654	2	0.864	0.03772	0.0693	100
116	clorsulon - MCF7	0.561	2	0.863	0.03825	0.0803	100
117	terguride - MCF7	-0.557	4	-0.643	0.03893	0.0718	75
118	cefalotin - MCF7	-0.691	2	-0.857	0.04088	0.0148	100
119	abamectin - MCF7	-0.677	2	-0.857	0.04098	0.1	100
120	metampicillin - PC3	0.646	2	0.857	0.04151	0.0865	100
121	tranexamic acid - MCF7	0.582	2	0.856	0.04191	0.1018	100
122	alclometasone - MCF7	-0.66	2	-0.854	0.04231	0.018	100
123	blebbistatin - MCF7	-0.656	2	-0.853	0.04273	0.0811	100
124	diloxanide - MCF7	0.636	2	0.854	0.04326	0.0974	100
125	AR-A014418 - PC3	0.626	2	0.853	0.04374	0.0979	100
126	lisuride - PC3	0.588	2	0.852	0.04394	0.0222	100
127	Prestwick-864 - MCF7	-0.706	2	-0.852	0.04394	0.0757	100
128	benzathine benzylpenicillin - MCF7	0.578	2	0.851	0.04483	0.0909	100
129	clebopride - MCF7	0.56	2	0.851	0.04499	0.0629	100
130	mebhydrolin - MCF7	0.569	2	0.846	0.0477	0.0256	100
131	merbromin - PC3	0.524	2	0.846	0.04801	0.0513	100
132	indometacin - MCF7	-0.534	4	-0.624	0.04937	0.0849	75
133	Prestwick-691 - MCF7	0.623	2	0.843	0.04988	0.0872	100
134	furazolidone - MCF7	0.573	2	0.842	0.0501	0.0787	100
135	lidocaine - MCF7	0.611	2	0.842	0.05036	0.0778	100
136	diazoxide - MCF7	0.588	2	0.842	0.05042	0.092	100
137	cefamandole - MCF7	0.562	2	0.84	0.05135	0.0546	100
138	clindamycin - MCF7	0.522	2	0.84	0.05167	0.1069	100
139	Y-27632 - MCF7	-0.752	2	-0.838	0.05207	0.0929	100
140	trifluridine - MCF7	-0.776	2	-0.837	0.05265	0.0938	100
141	levomepromazine - PC3	0.508	2	0.838	0.05306	0.0605	100
142	rolipram - MCF7	-0.656	2	-0.836	0.05354	0.011	100
143	nipecotic acid - MCF7	-0.71	2	-0.836	0.05404	0.0412	100
144	harmol - MCF7	0.6	2	0.836	0.05434	0.1338	100
145	iloprost - MCF7	0.581	2	0.835	0.05452	0.0795	100
146	securinine - MCF7	0.51	2	0.835	0.05515	0.1852	100
147	pheniramine - MCF7	0.698	2	0.834	0.05529	0.0932	100
148	morantel - PC3	-0.692	2	-0.833	0.05541	0.05	100
149	spironolactone - MCF7	-0.778	2	-0.833	0.05559	0.0549	100
150	5248896 - MCF7	-0.67	2	-0.832	0.05609	0.0658	100
151	arachidonic acid - MCF7	0.278	3	0.694	0.05677	0.0577	66
152	tomatidine - MCF7	-0.748	2	-0.831	0.05694	0.1368	100
153	carbachol - MCF7	-0.659	2	-0.83	0.05724	0.093	100
154	chenodeoxycholic acid - MCF7	0.544	2	0.829	0.05847	0.0765	100
155	5224221 - MCF7	-0.688	2	-0.827	0.05873	0.2406	100
156	hydrocortisone - MCF7	-0.756	2	-0.827	0.05887	0.0636	100
157	idazoxan - MCF7	-0.634	2	-0.827	0.05901	0.0447	100
158	azacyclonol - MCF7	0.675	2	0.828	0.05927	0.0922	100
159	chlorzoxazone - MCF7	-0.77	2	-0.824	0.0609	0.1135	100
160	tanespimycin - HL60	-0.364	12	-0.365	0.06133	0.55	58
161	co-dergocrine mesilate - MCF7	0.661	2	0.825	0.06165	0.0778	100
162	seneciphylline - MCF7	-0.757	2	-0.823	0.06179	0.2	100
163	streptomycin - MCF7	0.578	2	0.824	0.06281	0.1384	100
164	perhexiline - MCF7	0.492	2	0.824	0.06287	0.1912	100
165	Prestwick-664 - MCF7	-0.631	3	-0.685	0.06292	0.1145	100
166	vinblastine - MCF7	0.553	2	0.823	0.06334	0.1302	100
167	thiamine - MCF7	0.531	2	0.822	0.0638	0.0615	100
168	dapsone - MCF7	0.64	2	0.822	0.064	0.1016	100
169	bicuculline - MCF7	-0.686	2	-0.819	0.06531	0.0769	100
170	solasodine - MCF7	-0.641	3	-0.681	0.06564	0.0606	100
171	melatonin - MCF7	0.494	2	0.818	0.06692	0.0952	100
172	SB-203580 - PC3	-0.644	2	-0.816	0.06732	0.0876	100
173	levocabastine - MCF7	-0.716	2	-0.816	0.06754	0.1006	100
174	tyloxapol - MCF7	-0.699	2	-0.816	0.0676	0.0862	100
175	lovastatin - MCF7	0.545	2	0.816	0.06841	0.0692	100
176	etiocholanolone - PC3	0.591	2	0.815	0.06953	0.0904	100
177	quercetin - MCF7	-0.338	4	-0.597	0.06959	0.0484	50
178	Gly-His-Lys - PC3	0.546	2	0.814	0.06996	0.1371	100
179	flurbiprofen - MCF7	-0.525	3	-0.672	0.07071	0.1118	100
180	atropine - MCF7	-0.676	2	-0.811	0.07084	0.0785	100
181	sertaconazole - MCF7	-0.646	2	-0.81	0.07193	0.1128	100
182	methotrexate - HL60	0.491	2	0.812	0.07215	0.1771	100
183	diphenylpyraline - PC3	0.51	2	0.81	0.07346	0.0329	100
184	withaferin A - PC3	-0.632	2	-0.806	0.07454	0.1917	100
185	ticlopidine - MCF7	0.488	2	0.807	0.07563	0.1064	100
186	sulfadimidine - PC3	0.512	2	0.807	0.07577	0.0938	100
187	acetazolamide - MCF7	-0.684	2	-0.803	0.07644	0.108	100
188	tiabendazole - MCF7	-0.64	2	-0.802	0.07696	0.0936	100
189	famprofazone - PC3	-0.622	2	-0.801	0.0777	0.1461	100
190	methazolamide - MCF7	-0.657	2	-0.8	0.07859	0.0651	100
191	digitoxigenin - MCF7	0.444	2	0.803	0.07919	0.1911	50
192	bufexamac - MCF7	-0.633	2	-0.798	0.07965	0.1235	100
193	resveratrol - MCF7	-0.462	6	-0.486	0.07966	0.4918	66
194	pempidine - MCF7	-0.546	3	-0.657	0.08026	0.1272	100
195	pentetic acid - MCF7	-0.535	3	-0.656	0.08046	0.038	100
196	meclofenoxate - PC3	-0.643	2	-0.796	0.08058	0.0725	100
197	pargyline - MCF7	-0.689	2	-0.794	0.08263	0.1543	100
198	hyoscyamine - MCF7	-0.62	2	-0.794	0.08303	0.0838	100
199	antimycin A - PC3	-0.631	2	-0.793	0.08354	0.0875	100
200	isometheptene - MCF7	0.307	2	0.796	0.08376	0.1019	50
201	pramocaine - MCF7	-0.585	3	-0.652	0.08393	0.0867	100
202	procaine - MCF7	-0.602	2	-0.792	0.08406	0.0909	100
203	ethotoin - MCF7	-0.666	3	-0.652	0.08417	0.1961	100
204	proguanil - MCF7	-0.622	2	-0.792	0.08458	0.0861	100
205	procaine - PC3	-0.677	2	-0.792	0.0847	0.1078	100
206	acepromazine - MCF7	-0.667	2	-0.79	0.08583	0.1688	100
207	3-acetylcoumarin - MCF7	-0.565	3	-0.649	0.08613	0.1209	100
208	corynanthine - MCF7	-0.673	2	-0.789	0.08722	0.1056	100
209	isoxsuprine - MCF7	0.254	2	0.792	0.0874	0.0647	50
210	methacholine chloride - MCF7	-0.718	2	-0.788	0.08764	0.1611	100
211	15-delta prostaglandin J2 - PC3	-0.566	3	-0.648	0.08773	0.2192	100
212	ondansetron - MCF7	0.284	2	0.791	0.08796	0.1047	50
213	corbadrine - MCF7	-0.612	2	-0.788	0.08806	0.0852	100
214	dexibuprofen - MCF7	-0.658	2	-0.787	0.08835	0.0651	100
215	alvespimycin - PC3	-0.717	2	-0.786	0.08986	0.1207	100
216	benzthiazide - MCF7	-0.701	2	-0.785	0.0905	0.1755	100
217	tetramisole - MCF7	0.295	2	0.786	0.09207	0.047	50
218	khellin - PC3	0.315	2	0.785	0.09305	0.1019	50
219	PHA-00851261E - MCF7	-0.267	4	-0.572	0.0932	0.1111	50
220	6-azathymine - MCF7	-0.6	2	-0.781	0.0945	0.1307	100
221	paracetamol - MCF7	0.256	2	0.783	0.09519	0.0994	50
222	alcuronium chloride - MCF7	-0.741	2	-0.779	0.09563	0.0622	100
223	flucloxacillin - MCF7	0.327	2	0.781	0.09607	0.0839	50
224	glycopyrronium bromide - MCF7	-0.599	2	-0.779	0.09629	0.0968	100
225	metacycline - MCF7	-0.604	2	-0.777	0.09784	0.1421	100
226	tetroquinone - MCF7	-0.685	2	-0.776	0.09853	0.1064	100
227	sulfamerazine - MCF7	-0.565	3	-0.636	0.09883	0.1399	100
228	estriol - MCF7	-0.656	2	-0.775	0.10026	0.1304	100
229	ampyrone - PC3	0.346	2	0.777	0.10028	0.1149	50
230	sulfaguanidine - MCF7	-0.609	2	-0.774	0.10092	0.0862	100
231	talampicillin - MCF7	-0.744	2	-0.773	0.10163	0.1156	100
232	tolbutamide - PC3	0.242	2	0.773	0.10376	0.0612	50
233	quinethazone - MCF7	-0.613	2	-0.771	0.10378	0.1117	100
234	Prestwick-981 - MCF7	0.295	2	0.772	0.10468	0.0592	50
235	nalidixic acid - PC3	-0.676	2	-0.769	0.10497	0.1471	100
236	imipenem - MCF7	-0.625	2	-0.769	0.10517	0.157	100
237	napelline - MCF7	-0.619	2	-0.769	0.10525	0.0581	100
238	meteneprost - MCF7	0.456	2	0.771	0.10541	0.0706	50
239	netilmicin - MCF7	0.416	2	0.771	0.10565	0.0655	50
240	mephentermine - MCF7	0.312	2	0.771	0.10593	0.0765	50
241	perphenazine - PC3	0.331	2	0.77	0.10607	0.201	50
242	cinchocaine - MCF7	-0.617	2	-0.767	0.10647	0.1429	100
243	diclofenamide - MCF7	0.447	2	0.77	0.10656	0.1258	50
244	clomipramine - MCF7	-0.672	2	-0.767	0.10668	0.1901	100
245	CP-863187 - MCF7	0.419	2	0.768	0.10887	0.1911	50
246	Prestwick-682 - MCF7	0.284	2	0.768	0.10903	0.1019	50
247	sitosterol - MCF7	-0.758	2	-0.763	0.1104	0.1398	100
248	lidocaine - PC3	0.271	2	0.766	0.11058	0.1733	50
249	thiethylperazine - MCF7	0.335	2	0.766	0.11094	0.0819	50
250	oxprenolol - MCF7	-0.609	2	-0.762	0.11132	0.0944	100
251	diltiazem - PC3	-0.672	2	-0.761	0.11261	0.1567	100
252	thiostrepton - MCF7	-0.584	2	-0.76	0.1134	0.2642	100
253	bupivacaine - MCF7	0.391	2	0.763	0.1136	0.0485	50
254	carbinoxamine - MCF7	0.32	2	0.761	0.11482	0.0201	50
255	geldanamycin - MCF7	-0.357	10	-0.36	0.11526	0.4962	70
256	norfloxacin - PC3	-0.659	2	-0.758	0.11557	0.1618	100
257	bephenium hydroxynaphthoate - MCF7	-0.543	3	-0.619	0.11662	0.1019	66
258	PHA-00745360 - MCF7	0.341	4	0.548	0.11665	0.3371	50
259	arcaine - MCF7	0.413	2	0.759	0.11738	0.1313	50
260	suloctidil - MCF7	0.333	2	0.758	0.11758	0.2196	50
261	0173570-0000 - PC3	-0.485	4	-0.548	0.11995	0.3571	75
262	clofazimine - MCF7	0.482	3	0.616	0.12072	0.4856	66
263	AH-6809 - PC3	0.325	2	0.754	0.12092	0.1128	50
264	sulfathiazole - MCF7	-0.691	2	-0.753	0.12108	0.1235	100
265	flunisolide - PC3	-0.591	2	-0.751	0.12241	0.2195	100
266	alprostadil - PC3	0.269	3	0.615	0.12257	0.3403	66
267	cefoxitin - MCF7	0.338	2	0.751	0.12346	0.0621	50
268	domperidone - MCF7	-0.574	2	-0.75	0.12378	0.0884	100
269	guaifenesin - PC3	-0.619	2	-0.75	0.12408	0.1608	100
270	CP-690334-01 - PC3	-0.236	4	-0.544	0.12427	0.3406	50
271	ritodrine - MCF7	-0.662	2	-0.749	0.12444	0.172	100
272	moracizine - MCF7	0.304	2	0.75	0.12462	0.1018	50
273	Trolox C - MCF7	-0.665	2	-0.748	0.12525	0.1469	100
274	flufenamic acid - PC3	-0.574	2	-0.748	0.12547	0.1804	100
275	ikarugamycin - MCF7	0.499	3	0.612	0.12585	0.3833	66
276	proscillaridin - MCF7	0.472	2	0.749	0.12589	0.3009	50
277	diclofenac - PC3	-0.568	2	-0.747	0.12609	0.1657	100
278	5252917 - MCF7	-0.574	2	-0.747	0.12637	0.2169	100
279	minoxidil - PC3	-0.567	2	-0.747	0.12651	0.1543	100
280	lansoprazole - MCF7	0.378	2	0.748	0.12668	0.1875	50
281	roxarsone - MCF7	-0.564	2	-0.747	0.12684	0.0798	100
282	mecamylamine - MCF7	-0.697	2	-0.746	0.12804	0.1454	100
283	pentolonium - PC3	-0.691	2	-0.745	0.12814	0.1325	100
284	dinoprostone - MCF7	0.281	2	0.746	0.12824	0.078	50
285	karakoline - PC3	0.367	2	0.746	0.12828	0.1337	50
286	etofenamate - MCF7	-0.63	2	-0.745	0.12865	0.1098	100
287	asiaticoside - MCF7	-0.658	2	-0.744	0.12925	0.2071	100
288	valproic acid - HL60	-0.307	14	-0.3	0.12962	0.6564	64
289	budesonide - MCF7	-0.609	2	-0.744	0.12983	0.1761	100
290	etanidazole - MCF7	-0.59	2	-0.742	0.13126	0.1437	100
291	protriptyline - MCF7	0.332	2	0.743	0.13148	0.1627	50
292	deferoxamine - MCF7	-0.48	5	-0.485	0.13151	0.2298	80
293	PNU-0230031 - MCF7	-0.499	4	-0.538	0.13233	0.153	75
294	monobenzone - MCF7	-0.641	2	-0.741	0.13299	0.1712	100
295	methapyrilene - MCF7	-0.681	2	-0.741	0.13323	0.2086	100
296	piretanide - MCF7	-0.596	2	-0.74	0.13356	0.2102	100
297	harman - MCF7	-0.63	2	-0.74	0.13378	0.1934	100
298	medrysone - MCF7	-0.524	3	-0.606	0.13384	0.4104	66
299	(+)-isoprenaline - MCF7	0.387	2	0.739	0.13527	0.1596	50
300	trimethoprim - MCF7	-0.554	2	-0.738	0.13569	0.1235	100
301	neomycin - MCF7	-0.572	2	-0.738	0.13649	0.1209	100
302	bethanechol - MCF7	0.271	2	0.738	0.13722	0.078	50
303	nomegestrol - MCF7	0.302	2	0.737	0.1376	0.1515	50
304	amoxapine - MCF7	-0.554	2	-0.737	0.13764	0.1217	100
305	pyrazinamide - MCF7	-0.709	2	-0.736	0.13788	0.1967	100
306	guanabenz - MCF7	0.34	2	0.736	0.13883	0.1023	50
307	chlorogenic acid - MCF7	0.405	2	0.735	0.13959	0.0987	50
308	naltrexone - PC3	-0.582	2	-0.735	0.13967	0.1871	100
309	tracazolate - MCF7	-0.584	2	-0.734	0.14022	0.1161	100
310	ergocalciferol - MCF7	0.35	2	0.734	0.14036	0.1379	50
311	delsoline - MCF7	-0.661	2	-0.733	0.14142	0.1829	100
312	BCB000038 - PC3	0.288	2	0.733	0.14179	0.1214	50
313	2-aminobenzenesulfonamide - MCF7	0.284	2	0.732	0.14259	0.1419	50
314	flucytosine - MCF7	-0.63	2	-0.732	0.14263	0.2	100
315	pseudopelletierine - MCF7	-0.572	2	-0.731	0.14348	0.2103	100
316	fenspiride - MCF7	-0.589	2	-0.73	0.14512	0.0884	100
317	ketanserin - MCF7	-0.69	2	-0.729	0.14625	0.2431	100
318	alprostadil - MCF7	0.472	3	0.597	0.1468	0.4229	66
319	merbromin - MCF7	0.351	2	0.728	0.14702	0.2447	50
320	paroxetine - MCF7	0.252	2	0.727	0.14838	0.079	50
321	gramine - MCF7	-0.646	2	-0.726	0.14871	0.2541	100
322	glafenine - MCF7	-0.589	2	-0.726	0.14931	0.2597	100
323	pizotifen - MCF7	0.233	2	0.726	0.14941	0.1623	50
324	dexamethasone - MCF7	-0.457	4	-0.524	0.14989	0.1353	75
325	hexetidine - MCF7	0.339	2	0.726	0.14993	0.25	50
326	hydroflumethiazide - MCF7	-0.559	2	-0.725	0.15007	0.2568	100
327	15-delta prostaglandin J2 - HL60	-0.53	3	-0.593	0.15035	0.3786	66
328	ioxaglic acid - MCF7	0.353	2	0.725	0.15052	0.1745	50
329	pentoxifylline - MCF7	0.344	2	0.725	0.15072	0.1988	50
330	hydrastine hydrochloride - MCF7	-0.594	2	-0.724	0.15092	0.1272	100
331	estropipate - MCF7	0.31	2	0.724	0.15239	0.2647	50
332	quinisocaine - MCF7	-0.609	2	-0.723	0.15291	0.121	100
333	citiolone - MCF7	-0.385	3	-0.592	0.15297	0.1166	66
334	aciclovir - MCF7	-0.342	3	-0.591	0.15331	0.1813	66
335	erythromycin - MCF7	0.436	2	0.722	0.15392	0.0829	50
336	papaverine - MCF7	-0.648	2	-0.72	0.15611	0.1724	100
337	dipyridamole - PC3	-0.571	2	-0.717	0.15959	0.1469	100
338	flupentixol - MCF7	0.368	2	0.717	0.16005	0.2718	50
339	fluspirilene - MCF7	0.231	2	0.714	0.16327	0.2584	50
340	methoxsalen - MCF7	0.262	2	0.714	0.16355	0.0892	50
341	profenamine - MCF7	0.369	2	0.714	0.1636	0.266	50
342	aminophenazone - MCF7	-0.668	2	-0.713	0.16448	0.2046	100
343	acemetacin - MCF7	0.388	2	0.712	0.16587	0.1086	50
344	etamivan - MCF7	-0.555	2	-0.711	0.16657	0.1737	100
345	glipizide - MCF7	0.489	2	0.711	0.16695	0.0355	50
346	spiramycin - PC3	0.329	2	0.71	0.16766	0.0741	50
347	prednisolone - MCF7	0.265	3	0.582	0.16914	0.1718	66
348	solanine - MCF7	0.383	2	0.708	0.17034	0.1149	50
349	tropicamide - MCF7	-0.49	3	-0.58	0.17162	0.1572	66
350	piroxicam - MCF7	-0.551	2	-0.706	0.17227	0.1364	100
351	probenecid - MCF7	-0.684	2	-0.705	0.17372	0.1807	100
352	PNU-0230031 - PC3	-0.267	4	-0.507	0.17462	0.3351	50
353	bromocriptine - PC3	-0.566	2	-0.704	0.1751	0.2202	100
354	trazodone - MCF7	-0.606	2	-0.703	0.17679	0.3967	100
355	nisoxetine - MCF7	-0.598	2	-0.7	0.17957	0.2387	100
356	crotamiton - MCF7	-0.561	2	-0.7	0.18033	0.2527	100
357	denatonium benzoate - MCF7	-0.515	2	-0.699	0.18152	0.1801	100
358	CP-320650-01 - MCF7	0.267	4	0.5	0.1824	0.1932	50
359	skimmianine - MCF7	-0.584	2	-0.698	0.18261	0.2194	100
360	flecainide - MCF7	-0.458	3	-0.573	0.18284	0.12	66
361	ricinine - MCF7	-0.608	2	-0.697	0.18297	0.254	100
362	lisinopril - MCF7	-0.549	2	-0.696	0.18424	0.1765	100
363	propofol - MCF7	-0.535	2	-0.696	0.18466	0.16	100
364	androsterone - MCF7	-0.576	2	-0.695	0.18549	0.2586	100
365	apomorphine - MCF7	-0.544	2	-0.694	0.18699	0.1976	100
366	semustine - MCF7	-0.55	2	-0.694	0.1872	0.2444	100
367	nabumetone - MCF7	0.32	2	0.694	0.18722	0.2096	50
368	0198306-0000 - PC3	-0.613	2	-0.693	0.18748	0.262	100
369	ramifenazone - MCF7	-0.537	2	-0.693	0.18782	0.1321	100
370	dextromethorphan - MCF7	-0.681	2	-0.693	0.18828	0.1563	100
371	halcinonide - PC3	-0.655	2	-0.693	0.18844	0.2841	100
372	chlorprothixene - MCF7	0.45	2	0.692	0.18877	0.2212	50
373	tetracaine - MCF7	0.44	2	0.692	0.18887	0.1835	50
374	acetylsalicylic acid - MCF7	-0.297	8	-0.363	0.18961	0.4716	50
375	sulfadoxine - MCF7	-0.617	2	-0.691	0.19007	0.2353	100
376	aminophenazone - PC3	0.296	2	0.691	0.19027	0.1218	50
377	aceclofenac - MCF7	0.254	2	0.69	0.19162	0.1554	50
378	thiocolchicoside - MCF7	-0.563	2	-0.689	0.19257	0.2609	100
379	torasemide - MCF7	-0.685	2	-0.688	0.19432	0.2558	100
380	Prestwick-920 - MCF7	-0.619	2	-0.687	0.19526	0.1611	100
381	tretinoin - MCF7	-0.306	13	-0.285	0.19615	0.7448	61
382	chlorambucil - MCF7	-0.572	2	-0.686	0.19643	0.1206	100
383	copper sulfate - MCF7	0.353	2	0.686	0.19699	0.2	50
384	Prestwick-664 - PC3	-0.577	2	-0.685	0.19798	0.2934	100
385	vorinostat - MCF7	-0.393	7	-0.383	0.19802	0.7573	57
386	orlistat - PC3	0.373	2	0.684	0.1987	0.0571	50
387	todralazine - MCF7	-0.6	2	-0.683	0.20035	0.2765	100
388	nalbuphine - MCF7	-0.596	2	-0.683	0.20074	0.269	100
389	procarbazine - MCF7	-0.645	2	-0.683	0.201	0.1288	100
390	mafenide - PC3	0.364	2	0.683	0.20118	0.1429	50
391	ioversol - MCF7	-0.633	2	-0.683	0.20124	0.173	100
392	fludrocortisone - MCF7	0.353	5	0.447	0.20126	0.5632	60
393	picotamide - MCF7	-0.555	2	-0.682	0.2014	0.269	100
394	mephenesin - MCF7	-0.612	2	-0.681	0.20335	0.1841	100
395	amylocaine - PC3	-0.583	2	-0.68	0.20424	0.2193	100
396	triflupromazine - MCF7	0.36	2	0.679	0.2049	0.3218	50
397	doxazosin - MCF7	-0.584	2	-0.679	0.20516	0.2757	100
398	phenylpropanolamine - MCF7	-0.654	2	-0.679	0.20552	0.1911	100
399	benzylpenicillin - MCF7	-0.58	2	-0.679	0.20575	0.2528	100
400	flumetasone - PC3	-0.595	2	-0.678	0.20683	0.3647	100
401	6-benzylaminopurine - MCF7	-0.312	3	-0.559	0.20806	0.1437	66
402	adrenosterone - MCF7	-0.614	2	-0.677	0.20858	0.2148	100
403	butirosin - MCF7	0.314	2	0.676	0.20939	0.1361	50
404	chlorhexidine - MCF7	-0.578	2	-0.676	0.20977	0.2095	100
405	IC-86621 - MCF7	-0.546	2	-0.676	0.21015	0.2169	100
406	propidium iodide - MCF7	-0.668	2	-0.676	0.2107	0.1405	100
407	fenofibrate - MCF7	0.408	2	0.675	0.2107	0.2987	50
408	zoxazolamine - MCF7	-0.628	2	-0.675	0.2109	0.2455	100
409	flunixin - PC3	-0.558	2	-0.674	0.21301	0.2656	100
410	parthenolide - MCF7	-0.55	2	-0.673	0.21371	0.4242	100
411	demeclocycline - PC3	-0.56	2	-0.673	0.21416	0.2842	100
412	calycanthine - MCF7	0.298	2	0.671	0.21591	0.1355	50
413	0297417-0002B - MCF7	-0.671	2	-0.672	0.21607	0.3926	100
414	moroxydine - PC3	-0.518	2	-0.672	0.21615	0.2181	100
415	xylometazoline - MCF7	-0.583	2	-0.671	0.21637	0.2229	100
416	triamcinolone - MCF7	0.289	2	0.671	0.21677	0.1761	50
417	gliquidone - MCF7	0.254	2	0.67	0.21725	0.0966	50
418	spectinomycin - MCF7	-0.643	2	-0.671	0.21744	0.3452	100
419	chlorcyclizine - PC3	-0.561	2	-0.67	0.21878	0.2418	100
420	amitriptyline - MCF7	0.264	3	0.553	0.21941	0.3515	66
421	hydrastinine - PC3	-0.583	2	-0.669	0.21955	0.3204	100
422	quipazine - MCF7	0.347	2	0.667	0.22126	0.2363	50
423	flutamide - PC3	-0.469	2	-0.667	0.2214	0.1761	100
424	debrisoquine - MCF7	0.428	2	0.664	0.22611	0.1589	50
425	clofilium tosylate - MCF7	-0.599	2	-0.664	0.22705	0.2961	100
426	practolol - MCF7	-0.54	2	-0.663	0.22764	0.2073	100
427	rosiglitazone - PC3	-0.376	3	-0.548	0.22773	0.454	66
428	kanamycin - MCF7	-0.585	2	-0.663	0.22838	0.2683	100
429	nimodipine - MCF7	0.366	2	0.662	0.22872	0.2484	50
430	piperacillin - PC3	0.267	2	0.661	0.22949	0.16	50
431	bupropion - MCF7	-0.535	2	-0.662	0.22977	0.1554	100
432	aztreonam - MCF7	-0.49	2	-0.661	0.23074	0.176	100
433	azacyclonol - PC3	0.392	2	0.66	0.2313	0.5025	50
434	diphenylpyraline - MCF7	0.395	3	0.547	0.23149	0.5774	66
435	nitrofurantoin - PC3	-0.568	2	-0.66	0.23182	0.2412	100
436	valproic acid - MCF7	-0.15	31	-0.181	0.23196	0.5603	51
437	dienestrol - MCF7	0.309	2	0.659	0.23267	0.2527	50
438	SC-19220 - MCF7	-0.656	2	-0.659	0.23321	0.1847	100
439	lysergol - MCF7	-0.533	2	-0.659	0.23339	0.256	100
440	allantoin - MCF7	0.291	2	0.656	0.23679	0.1761	50
441	mianserin - MCF7	0.27	2	0.656	0.23709	0.1603	50
442	levodopa - MCF7	0.241	2	0.655	0.23828	0.1042	50
443	disopyramide - MCF7	0.293	2	0.655	0.23874	0.3307	50
444	3-nitropropionic acid - PC3	-0.639	2	-0.654	0.24015	0.2781	100
445	novobiocin - PC3	-0.484	2	-0.653	0.24138	0.1609	100
446	cyclic adenosine monophosphate - MCF7	0.37	2	0.652	0.24251	0.204	50
447	C-75 - PC3	0.307	2	0.651	0.24391	0.1902	50
448	propoxycaine - MCF7	-0.694	2	-0.651	0.2444	0.2688	100
449	xylazine - MCF7	-0.641	2	-0.65	0.24607	0.3906	100
450	pirenperone - MCF7	0.186	3	0.538	0.24926	0.2349	66
451	dizocilpine - PC3	0.303	2	0.646	0.25063	0.1598	50
452	fenbufen - MCF7	-0.444	3	-0.536	0.25082	0.1381	66
453	nitrofural - MCF7	0.314	2	0.645	0.25303	0.2209	50
454	droperidol - MCF7	-0.624	2	-0.645	0.25349	0.3026	100
455	ribavirin - MCF7	0.358	2	0.644	0.25458	0.3354	50
456	PNU-0293363 - PC3	-0.506	2	-0.643	0.25554	0.2134	100
457	16,16-dimethylprostaglandin E2 - PC3	-0.458	2	-0.643	0.25661	0.3066	100
458	aztreonam - PC3	-0.555	2	-0.641	0.25856	0.2785	100
459	benzamil - MCF7	-0.323	3	-0.532	0.25921	0.223	66
460	niclosamide - MCF7	0.309	2	0.64	0.25925	0.4724	50
461	15(S)-15-methylprostaglandin E2 - MCF7	-0.439	2	-0.64	0.26013	0.1862	100
462	fulvestrant - HL60	0.154	6	0.385	0.26046	0.4225	50
463	mifepristone - MCF7	0.273	2	0.639	0.26104	0.2468	50
464	5211181 - MCF7	0.323	2	0.638	0.26128	0.2316	50
465	PNU-0251126 - PC3	-0.449	4	-0.462	0.26247	0.4467	75
466	fursultiamine - MCF7	0.316	2	0.636	0.26419	0.3464	50
467	rotenone - MCF7	-0.44	2	-0.637	0.26428	0.2774	100
468	spiradoline - PC3	-0.59	2	-0.637	0.26488	0.3243	100
469	loperamide - PC3	-0.477	2	-0.636	0.26611	0.2378	100
470	levamisole - MCF7	-0.49	2	-0.636	0.26639	0.2739	100
471	ciclacillin - MCF7	-0.558	2	-0.636	0.26669	0.2454	100
472	alverine - PC3	0.293	2	0.634	0.26683	0.2848	50
473	timolol - MCF7	0.389	3	0.529	0.26749	0.4878	66
474	BCB000039 - PC3	0.28	2	0.634	0.2682	0.1301	50
475	pimozide - MCF7	0.291	2	0.633	0.26836	0.5025	50
476	thioperamide - MCF7	0.409	3	0.529	0.26867	0.4945	66
477	pregnenolone - MCF7	0.311	2	0.633	0.27013	0.4972	50
478	meptazinol - MCF7	-0.409	2	-0.633	0.27132	0.3779	50
479	pyrimethamine - MCF7	-0.267	2	-0.632	0.2719	0.2162	50
480	alvespimycin - MCF7	-0.344	7	-0.355	0.27273	0.5781	57
481	molindone - MCF7	-0.361	2	-0.631	0.27323	0.3333	50
482	suprofen - MCF7	0.27	2	0.63	0.27367	0.2331	50
483	zomepirac - MCF7	-0.34	2	-0.631	0.27391	0.352	50
484	PHA-00846566E - PC3	-0.285	2	-0.63	0.27496	0.247	50
485	risperidone - MCF7	0.402	2	0.629	0.27572	0.0786	50
486	ionomycin - MCF7	0.226	3	0.524	0.27824	0.4579	66
487	proglumide - PC3	-0.211	2	-0.628	0.27834	0.3665	50
488	naphazoline - PC3	-0.278	2	-0.628	0.27906	0.3731	50
489	econazole - MCF7	0.256	2	0.627	0.27908	0.5183	50
490	etofylline - PC3	-0.34	2	-0.626	0.28099	0.2714	50
491	fusidic acid - MCF7	0.353	2	0.624	0.28273	0.1812	50
492	vorinostat - HL60	-0.467	3	-0.52	0.28636	0.7614	66
493	amiprilose - MCF7	-0.326	2	-0.623	0.28723	0.3425	50
494	emetine - MCF7	-0.368	2	-0.622	0.28757	0.6944	50
495	prilocaine - MCF7	-0.516	3	-0.519	0.28784	0.1886	66
496	niclosamide - PC3	-0.272	2	-0.622	0.28884	0.3554	50
497	lomustine - MCF7	-0.356	2	-0.621	0.28955	0.513	50
498	nordihydroguaiaretic acid - MCF7	-0.302	8	-0.328	0.2901	0.3934	62
499	estrone - MCF7	-0.359	2	-0.621	0.29015	0.2202	50
500	CP-319743 - PC3	0.412	2	0.619	0.29152	0.4643	50
501	sulfinpyrazone - MCF7	0.25	2	0.619	0.29198	0.146	50
502	5182598 - MCF7	-0.358	2	-0.619	0.2924	0.5912	50
503	11-deoxy-16,16-dimethylprostaglandin E2 - PC3	0.317	2	0.618	0.29262	0.4099	50
504	hecogenin - MCF7	-0.335	2	-0.618	0.29347	0.42	50
505	MG-262 - PC3	-0.368	2	-0.618	0.29375	0.5984	50
506	altretamine - MCF7	-0.364	2	-0.618	0.29458	0.3656	50
507	5155877 - MCF7	-0.28	2	-0.618	0.29482	0.3571	50
508	vanoxerine - MCF7	0.213	2	0.616	0.29538	0.4091	50
509	laudanosine - MCF7	-0.412	2	-0.617	0.29556	0.1758	50
510	testosterone - MCF7	-0.47	3	-0.515	0.29647	0.3871	66
511	etofylline - MCF7	-0.275	2	-0.616	0.29796	0.1953	50
512	verapamil - MCF7	0.154	3	0.515	0.29895	0.2044	66
513	captopril - MCF7	0.323	2	0.612	0.30178	0.4902	50
514	benfotiamine - MCF7	-0.413	3	-0.512	0.3018	0.1961	66
515	2,6-dimethylpiperidine - PC3	0.207	2	0.612	0.30236	0.1974	50
516	etiocholanolone - MCF7	0.21	3	0.513	0.3025	0.5901	66
517	nifedipine - PC3	-0.352	2	-0.612	0.30276	0.3907	50
518	carbamazepine - MCF7	-0.428	5	-0.402	0.30287	0.5031	60
519	pivampicillin - MCF7	-0.377	2	-0.612	0.30315	0.3851	50
520	salsolinol - MCF7	0.244	2	0.611	0.30401	0.1571	50
521	tiapride - MCF7	0.231	2	0.61	0.30564	0.1615	50
522	mimosine - MCF7	0.347	2	0.61	0.30594	0.2606	50
523	retrorsine - MCF7	-0.313	2	-0.61	0.30635	0.212	50
524	fluphenazine - HL60	-0.297	4	-0.444	0.30673	0.4583	75
525	pyrimethamine - PC3	-0.286	2	-0.609	0.30731	0.2517	50
526	N-acetylmuramic acid - MCF7	0.363	2	0.608	0.30842	0.1892	50
527	mometasone - MCF7	0.344	2	0.607	0.31007	0.3915	50
528	triamcinolone - PC3	-0.259	2	-0.607	0.31105	0.2663	50
529	pentetrazol - MCF7	-0.254	2	-0.606	0.31305	0.3051	50
530	betonicine - MCF7	-0.48	3	-0.507	0.31374	0.2151	66
531	metronidazole - PC3	-0.254	2	-0.605	0.31496	0.3544	50
532	harmaline - MCF7	0.286	2	0.603	0.31693	0.15	50
533	enalapril - MCF7	0.36	2	0.602	0.31795	0.1338	50
534	alpha-ergocryptine - MCF7	-0.255	3	-0.504	0.31999	0.2925	66
535	tenoxicam - MCF7	-0.317	2	-0.601	0.32075	0.2191	50
536	ursolic acid - PC3	-0.352	2	-0.601	0.32093	0.2151	50
537	lomustine - PC3	-0.292	2	-0.601	0.32146	0.5252	50
538	foliosidine - PC3	-0.325	2	-0.601	0.32192	0.2542	50
539	benzamil - PC3	0.258	2	0.6	0.32232	0.3774	50
540	sisomicin - MCF7	-0.281	2	-0.6	0.32256	0.2971	50
541	gossypol - PC3	-0.264	2	-0.6	0.32282	0.2899	50
542	oleandomycin - PC3	-0.259	2	-0.599	0.32393	0.4231	50
543	megestrol - MCF7	0.357	2	0.598	0.32419	0.3006	50
544	alvespimycin - HL60	0.098	3	0.503	0.3259	0.3837	66
545	ifosfamide - MCF7	-0.311	2	-0.597	0.32743	0.2164	50
546	nicergoline - PC3	-0.26	2	-0.597	0.32836	0.2279	50
547	sodium phenylbutyrate - HL60	0.183	2	0.594	0.33081	0.3533	50
548	hydroxyzine - MCF7	-0.332	2	-0.594	0.33214	0.1538	50
549	dirithromycin - MCF7	0.278	2	0.593	0.33222	0.196	50
550	3-hydroxy-DL-kynurenine - MCF7	-0.243	4	-0.434	0.33271	0.4171	75
551	diazoxide - PC3	-0.373	2	-0.593	0.33369	0.3472	50
552	hydrastinine - MCF7	-0.228	2	-0.592	0.33488	0.2976	50
553	naftifine - MCF7	-0.313	2	-0.592	0.33544	0.4286	50
554	todralazine - PC3	-0.221	2	-0.591	0.33636	0.3626	50
555	dihydroergotamine - PC3	0.443	2	0.59	0.33793	0.1863	50
556	ketorolac - MCF7	0.263	2	0.59	0.33822	0.4245	50
557	tubocurarine chloride - MCF7	0.288	2	0.589	0.3385	0.3836	50
558	nordihydroguaiaretic acid - PC3	-0.291	2	-0.59	0.33878	0.1742	50
559	vinburnine - MCF7	-0.349	2	-0.589	0.34011	0.3795	50
560	equilin - MCF7	0.198	3	0.496	0.34212	0.5838	66
561	clioquinol - MCF7	-0.423	3	-0.495	0.34252	0.6177	66
562	kaempferol - MCF7	-0.412	2	-0.587	0.34323	0.3028	50
563	diprophylline - PC3	0.224	2	0.586	0.34347	0.3676	50
564	serotonin - MCF7	-0.369	3	-0.494	0.34567	0.3158	66
565	prilocaine - PC3	0.223	2	0.585	0.34612	0.2059	50
566	cefadroxil - MCF7	0.216	2	0.584	0.34729	0.2248	50
567	miconazole - MCF7	-0.298	2	-0.583	0.35039	0.3793	50
568	proglumide - MCF7	-0.271	2	-0.582	0.35123	0.2162	50
569	butacaine - MCF7	0.295	2	0.581	0.35234	0.2292	50
570	azlocillin - MCF7	-0.375	2	-0.581	0.3528	0.3049	50
571	mexiletine - PC3	-0.249	2	-0.58	0.3554	0.2459	50
572	homatropine - PC3	0.294	2	0.577	0.35729	0.1618	50
573	mefenamic acid - PC3	-0.309	2	-0.577	0.36023	0.1867	50
574	Prestwick-857 - MCF7	0.364	2	0.576	0.36053	0.4267	50
575	indometacin - PC3	-0.266	2	-0.576	0.36157	0.3975	50
576	NS-398 - MCF7	-0.314	2	-0.576	0.36196	0.2679	50
577	dicoumarol - PC3	0.34	2	0.575	0.36248	0.1295	50
578	SB-202190 - PC3	-0.319	2	-0.574	0.36453	0.3736	50
579	coralyne - MCF7	-0.292	2	-0.574	0.36504	0.2362	50
580	pindolol - MCF7	0.319	2	0.572	0.36769	0.4737	50
581	sulfadimethoxine - PC3	0.268	2	0.571	0.36813	0.5116	50
582	nifuroxazide - MCF7	0.25	2	0.571	0.3688	0.5988	50
583	oxaprozin - PC3	-0.267	2	-0.571	0.3697	0.2418	50
584	levcycloserine - MCF7	-0.305	2	-0.571	0.37005	0.4036	50
585	racecadotril - MCF7	0.331	2	0.57	0.37037	0.4551	50
586	amantadine - MCF7	0.445	2	0.57	0.37115	0.5636	50
587	depudecin - MCF7	-0.307	2	-0.57	0.37202	0.3224	50
588	zardaverine - MCF7	-0.286	2	-0.569	0.37254	0.5818	50
589	dimethadione - MCF7	0.324	2	0.568	0.3731	0.2963	50
590	acebutolol - MCF7	0.433	2	0.568	0.37393	0.4969	50
591	cefazolin - MCF7	0.301	2	0.567	0.3761	0.2965	50
592	sulfadiazine - MCF7	-0.344	2	-0.567	0.37703	0.413	50
593	azathioprine - MCF7	-0.482	4	-0.418	0.37713	0.5533	75
594	sulfanilamide - MCF7	0.255	2	0.565	0.37795	0.2768	50
595	prednicarbate - MCF7	0.334	2	0.565	0.3785	0.2874	50
596	acenocoumarol - PC3	-0.288	2	-0.566	0.37864	0.2639	50
597	cefuroxime - MCF7	-0.395	2	-0.562	0.3854	0.2547	50
598	picrotoxinin - MCF7	-0.418	2	-0.562	0.38584	0.2558	50
599	sodium phenylbutyrate - MCF7	0.311	3	0.478	0.38605	0.6627	66
600	esculin - MCF7	-0.299	2	-0.561	0.38664	0.4053	50
601	CP-320650-01 - PC3	0.346	4	0.413	0.38827	0.7671	50
602	valinomycin - MCF7	-0.305	2	-0.559	0.39008	0.4286	50
603	ethambutol - PC3	-0.228	2	-0.558	0.39139	0.3977	50
604	benzydamine - MCF7	-0.289	2	-0.558	0.39196	0.381	50
605	metamizole sodium - MCF7	-0.43	3	-0.475	0.39246	0.5912	66
606	epirizole - PC3	-0.341	2	-0.557	0.39415	0.2303	50
607	isoetarine - MCF7	-0.367	2	-0.556	0.39467	0.4819	50
608	tetrahydroalstonine - MCF7	0.244	2	0.555	0.39489	0.2676	50
609	spiradoline - MCF7	-0.278	2	-0.555	0.39775	0.4236	50
610	tacrolimus - MCF7	0.36	3	0.473	0.39786	0.6943	66
611	butamben - MCF7	0.366	2	0.552	0.40131	0.5	50
612	methylbenzethonium chloride - PC3	0.241	2	0.55	0.40348	0.6359	50
613	metaraminol - MCF7	-0.291	2	-0.551	0.40439	0.1706	50
614	Prestwick-1100 - MCF7	-0.296	2	-0.55	0.40509	0.3711	50
615	nicotinic acid - MCF7	0.266	2	0.549	0.4053	0.4068	50
616	fluvastatin - MCF7	0.361	2	0.549	0.40568	0.3757	50
617	isotretinoin - MCF7	-0.203	2	-0.55	0.40576	0.4648	50
618	alpha-ergocryptine - PC3	-0.325	2	-0.549	0.40821	0.4179	50
619	tropine - MCF7	-0.407	2	-0.547	0.41051	0.1813	50
620	valinomycin - PC3	0.315	2	0.546	0.41053	0.6503	50
621	tolazoline - MCF7	-0.267	2	-0.545	0.41373	0.3642	50
622	AG-012559 - PC3	-0.342	2	-0.545	0.41393	0.5027	50
623	Prestwick-674 - PC3	-0.275	2	-0.543	0.41745	0.362	50
624	guanfacine - MCF7	-0.424	3	-0.465	0.4181	0.6485	66
625	diphemanil metilsulfate - PC3	-0.273	2	-0.542	0.41914	0.411	50
626	probucol - MCF7	-0.297	4	-0.405	0.41932	0.3946	50
627	withaferin A - MCF7	-0.235	2	-0.542	0.42026	0.5366	50
628	estradiol - ssMCF7	0.34	2	0.541	0.42109	0.6025	50
629	glycocholic acid - MCF7	-0.305	2	-0.541	0.42187	0.4162	50
630	atropine oxide - MCF7	-0.236	2	-0.541	0.42212	0.3493	50
631	cefapirin - MCF7	-0.313	2	-0.54	0.42296	0.4278	50
632	H-89 - PC3	-0.229	2	-0.538	0.42688	0.4828	50
633	homosalate - MCF7	-0.235	2	-0.538	0.42767	0.3667	50
634	verapamil - PC3	-0.314	2	-0.538	0.42789	0.355	50
635	parbendazole - PC3	-0.318	2	-0.537	0.42867	0.3512	50
636	15(S)-15-methylprostaglandin E2 - PC3	0.283	2	0.536	0.43111	0.6947	50
637	cyproheptadine - PC3	-0.309	2	-0.534	0.43419	0.3404	50
638	salbutamol - MCF7	-0.302	2	-0.533	0.43596	0.3077	50
639	kinetin - MCF7	-0.344	2	-0.532	0.43686	0.3399	50
640	piribedil - MCF7	0.331	2	0.532	0.43769	0.3664	50
641	propranolol - MCF7	-0.295	2	-0.531	0.439	0.2471	50
642	orphenadrine - PC3	-0.24	2	-0.53	0.4404	0.4077	50
643	dantrolene - PC3	0.268	2	0.53	0.44044	0.6687	50
644	rotenone - PC3	0.36	2	0.53	0.44065	0.5673	50
645	idoxuridine - MCF7	-0.261	2	-0.529	0.44262	0.274	50
646	helveticoside - PC3	0.312	2	0.528	0.44457	0.8298	50
647	diethylstilbestrol - PC3	-0.202	2	-0.528	0.44513	0.375	50
648	heptaminol - MCF7	0.382	2	0.527	0.4471	0.6797	50
649	triamterene - PC3	-0.239	2	-0.527	0.44712	0.4203	50
650	sulfadiazine - PC3	-0.301	2	-0.525	0.4499	0.3214	50
651	lanatoside C - PC3	0.226	2	0.525	0.45038	0.7642	50
652	meteneprost - PC3	0.34	2	0.525	0.45063	0.8611	50
653	thioridazine - HL60	0.214	4	0.393	0.45139	0.8141	50
654	brinzolamide - MCF7	0.404	2	0.524	0.45211	0.4843	50
655	idoxuridine - PC3	-0.251	2	-0.524	0.45222	0.42	50
656	lorglumide - MCF7	-0.416	3	-0.452	0.45305	0.7247	66
657	neostigmine bromide - MCF7	0.273	2	0.522	0.45576	0.733	50
658	carisoprodol - MCF7	-0.388	2	-0.522	0.45644	0.3902	50
659	mianserin - PC3	-0.258	2	-0.52	0.45881	0.3675	50
660	pyrantel - MCF7	-0.247	2	-0.52	0.4598	0.3155	50
661	gibberellic acid - MCF7	-0.245	2	-0.52	0.4605	0.4907	50
662	troglitazone - PC3	-0.419	4	-0.392	0.46086	0.7256	75
663	aceclofenac - PC3	-0.343	2	-0.518	0.46364	0.2994	50
664	isoxicam - PC3	0.348	2	0.518	0.4638	0.8389	50
665	sulfacetamide - PC3	0.286	2	0.517	0.46481	0.6642	50
666	nocodazole - PC3	-0.328	2	-0.517	0.46517	0.5956	50
667	thiamazole - PC3	-0.337	2	-0.516	0.46837	0.3856	50
668	carmustine - MCF7	-0.203	2	-0.515	0.469	0.4521	50
669	isoconazole - MCF7	-0.316	2	-0.515	0.4695	0.3011	50
670	vancomycin - MCF7	0.307	2	0.515	0.46964	0.6027	50
671	pyrithyldione - MCF7	0.331	2	0.514	0.47165	0.7294	50
672	ornidazole - MCF7	-0.29	2	-0.514	0.47207	0.5196	50
673	thalidomide - MCF7	-0.319	4	-0.388	0.4724	0.4303	75
674	etilefrine - MCF7	0.312	2	0.513	0.47248	0.7051	50
675	metoclopramide - PC3	-0.288	2	-0.514	0.47274	0.3032	50
676	mesoridazine - MCF7	-0.396	2	-0.513	0.47364	0.5258	50
677	nizatidine - MCF7	0.306	2	0.512	0.47457	0.7134	50
678	bendroflumethiazide - MCF7	-0.351	3	-0.444	0.47526	0.6348	66
679	PF-00539745-00 - PC3	0.234	2	0.511	0.47708	0.72	50
680	CP-645525-01 - MCF7	-0.281	2	-0.51	0.47877	0.4961	50
681	sulfasalazine - MCF7	-0.375	3	-0.442	0.48047	0.6049	66
682	cyproheptadine - MCF7	-0.295	2	-0.509	0.48111	0.181	50
683	gemfibrozil - MCF7	-0.195	2	-0.509	0.48227	0.3865	50
684	fluoxetine - MCF7	0.387	2	0.508	0.48342	0.7824	50
685	ethoxyquin - PC3	0.192	2	0.506	0.48745	0.5767	50
686	suramin sodium - MCF7	-0.303	2	-0.505	0.48992	0.7056	50
687	levobunolol - MCF7	0.321	2	0.504	0.49119	0.6667	50
688	berberine - MCF7	-0.436	2	-0.504	0.49177	0.6184	50
689	acacetin - PC3	-0.337	2	-0.503	0.493	0.7222	50
690	cotinine - MCF7	-0.27	3	-0.437	0.49421	0.5677	66
691	CAY-10397 - PC3	-0.293	2	-0.502	0.49582	0.6667	50
692	fenbendazole - PC3	-0.353	2	-0.5	0.49964	0.2479	50
693	riboflavin - MCF7	-0.489	2	-0.5	0.49964	0.7278	50
694	clemastine - MCF7	0.478	2	0.5	0.49976	0.72	50
695	carcinine - MCF7	-0.134	2	-0.499	0.50368	0.4262	50
696	tacrine - MCF7	0.106	2	0.499	0.50412	0.3057	50
697	sulfafurazole - MCF7	-0.463	3	-0.433	0.50419	0.7722	66
698	dihydrostreptomycin - MCF7	-0.462	2	-0.499	0.50421	0.3869	50
699	lynestrenol - MCF7	-0.323	2	-0.498	0.5061	0.2703	50
700	vinpocetine - MCF7	-0.457	2	-0.498	0.50656	0.6859	50
701	pivmecillinam - MCF7	0.204	2	0.498	0.50684	0.7441	50
702	ceforanide - MCF7	0.337	2	0.498	0.50744	0.807	50
703	ajmaline - MCF7	0.407	2	0.498	0.50811	0.8588	50
704	Prestwick-685 - PC3	-0.454	2	-0.498	0.50837	0.8317	50
705	lisuride - MCF7	0.439	2	0.497	0.51105	0.8541	50
706	omeprazole - MCF7	-0.45	2	-0.497	0.51243	0.7884	50
707	paroxetine - PC3	-0.36	2	-0.496	0.51334	0.4043	50
708	vitexin - MCF7	-0.449	2	-0.496	0.51334	0.7677	50
709	haloperidol - PC3	0.163	6	0.309	0.51383	0.6457	50
710	acetylsalicylsalicylic acid - MCF7	-0.252	2	-0.496	0.51435	0.6477	50
711	naftidrofuryl - MCF7	0.176	2	0.496	0.51437	0.5679	50
712	STOCK1N-28457 - MCF7	0.258	2	0.496	0.51497	0.5118	50
713	phenelzine - MCF7	-0.168	3	-0.429	0.51538	0.5263	66
714	chloropyrazine - MCF7	0.429	2	0.496	0.51563	0.6259	50
715	diprophylline - MCF7	0.245	2	0.496	0.51563	0.6	50
716	letrozole - MCF7	0.121	2	0.495	0.51666	0.3509	50
717	benperidol - MCF7	-0.445	2	-0.495	0.51758	0.8166	50
718	moxisylyte - MCF7	-0.445	2	-0.495	0.51837	0.8057	50
719	carteolol - MCF7	0.428	2	0.495	0.51877	0.5839	50
720	flavoxate - MCF7	-0.076	2	-0.494	0.52074	0.2866	50
721	hydrochlorothiazide - MCF7	0.116	2	0.494	0.52115	0.6667	50
722	LM-1685 - MCF7	-0.202	3	-0.427	0.52173	0.4365	66
723	aconitine - MCF7	0.051	2	0.494	0.5239	0.344	50
724	tetryzoline - MCF7	0.024	2	0.493	0.52439	0.2585	50
725	SR-95531 - MCF7	-0.152	2	-0.493	0.52487	0.483	50
726	tremorine - MCF7	-0.439	2	-0.493	0.52535	0.5484	50
727	geldanamycin - PC3	-0.272	2	-0.493	0.52599	0.6889	50
728	palmatine - MCF7	-0.437	2	-0.493	0.52599	0.2398	50
729	diphenhydramine - PC3	-0.326	2	-0.493	0.52664	0.5	50
730	gallamine triethiodide - MCF7	-0.437	2	-0.492	0.52835	0.6739	50
731	dioxybenzone - MCF7	-0.437	2	-0.492	0.52881	0.6127	50
732	saquinavir - MCF7	-0.435	2	-0.492	0.53145	0.8652	50
733	novobiocin - MCF7	-0.275	4	-0.37	0.53363	0.44	50
734	isradipine - MCF7	0.12	2	0.49	0.53543	0.5978	50
735	amikacin - MCF7	-0.379	2	-0.49	0.5371	0.4787	50
736	monensin - PC3	0.259	2	0.489	0.53994	0.8045	50
737	lobeline - MCF7	-0.072	2	-0.489	0.54026	0.2955	50
738	sulindac - PC3	0.402	2	0.489	0.5405	0.8602	50
739	cytisine - MCF7	-0.072	2	-0.489	0.54175	0.3736	50
740	conessine - MCF7	-0.073	2	-0.489	0.54225	0.3314	50
741	sulfaphenazole - MCF7	0.295	2	0.489	0.5428	0.6414	50
742	levcycloserine - PC3	-0.425	2	-0.489	0.54356	0.8342	50
743	erastin - PC3	0.344	2	0.488	0.54398	0.7303	50
744	rosiglitazone - HL60	0.131	4	0.365	0.54523	0.4929	50
745	triprolidine - MCF7	0.083	2	0.488	0.54577	0.2868	50
746	epivincamine - MCF7	-0.118	2	-0.487	0.54952	0.4643	50
747	galantamine - MCF7	-0.422	2	-0.487	0.54996	0.9171	50
748	mepyramine - MCF7	-0.422	2	-0.487	0.55108	0.7714	50
749	metixene - MCF7	0.155	2	0.486	0.55275	0.6753	50
750	isoconazole - PC3	-0.421	2	-0.486	0.55286	0.6797	50
751	cycloserine - MCF7	-0.419	2	-0.485	0.55551	0.8466	50
752	alprenolol - MCF7	-0.124	2	-0.485	0.55666	0.6091	50
753	trimethobenzamide - MCF7	0.392	2	0.485	0.55674	0.8274	50
754	tetrandrine - MCF7	0.065	2	0.484	0.55853	0.7113	50
755	ramipril - MCF7	-0.379	2	-0.484	0.5605	0.325	50
756	eticlopride - MCF7	0.28	2	0.484	0.56141	0.7539	50
757	(+)-chelidonine - MCF7	-0.028	2	0.483	0.5633	0.3988	50
758	chlorpromazine - HL60	-0.163	4	-0.361	0.56397	0.5489	50
759	S-propranolol - MCF7	-0.091	2	-0.483	0.56404	0.3356	50
760	succinylsulfathiazole - MCF7	0.099	2	0.483	0.56517	0.3653	50
761	zaprinast - MCF7	-0.009	2	0.482	0.56694	0.3913	50
762	ciprofloxacin - MCF7	-0.165	2	-0.482	0.56736	0.5517	50
763	phenelzine - PC3	-0.348	2	-0.482	0.56736	0.4364	50
764	pergolide - MCF7	0.103	2	0.482	0.56799	0.6376	50
765	isopropamide iodide - MCF7	-0.056	2	-0.482	0.56813	0.3771	50
766	cyclobenzaprine - MCF7	0.386	2	0.482	0.56875	0.7222	50
767	moxisylyte - PC3	-0.389	2	-0.481	0.56996	0.5098	50
768	propantheline bromide - MCF7	0.064	2	0.48	0.5734	0.3741	50
769	ketoconazole - MCF7	-0.157	2	-0.48	0.57358	0.4972	50
770	7-aminocephalosporanic acid - MCF7	0.013	2	0.48	0.57398	0.6691	50
771	Prestwick-1080 - MCF7	-0.34	2	-0.48	0.5741	0.5769	50
772	pepstatin - MCF7	0.096	2	0.48	0.5772	0.4706	50
773	mebeverine - MCF7	0.068	2	0.479	0.5779	0.5633	50
774	pindolol - PC3	0.09	2	0.479	0.57841	0.6242	50
775	meprylcaine - MCF7	-0.057	2	-0.479	0.57919	0.6193	50
776	5253409 - MCF7	0.037	2	0.479	0.57998	0.5949	50
777	propylthiouracil - MCF7	-0.41	2	-0.479	0.58048	0.8579	50
778	canadine - MCF7	0.38	2	0.478	0.58251	0.852	50
779	oxantel - MCF7	0.051	2	0.478	0.5831	0.5141	50
780	meclofenamic acid - MCF7	0.197	2	0.478	0.5837	0.6839	50
781	Prestwick-665 - MCF7	-0.409	2	-0.478	0.58422	0.54	50
782	bendroflumethiazide - PC3	-0.248	2	-0.478	0.58422	0.5317	50
783	homatropine - MCF7	0.156	2	0.478	0.58438	0.5988	50
784	repaglinide - MCF7	-0.409	2	-0.477	0.58485	0.8776	50
785	indapamide - PC3	-0.376	2	-0.477	0.58732	0.5795	50
786	R-atenolol - MCF7	0.103	2	0.476	0.58921	0.483	50
787	ampyrone - MCF7	0.293	2	0.476	0.59175	0.6948	50
788	hydroflumethiazide - PC3	0.375	2	0.475	0.59261	0.7722	50
789	metrifonate - PC3	-0.079	2	-0.474	0.59555	0.4426	50
790	5194442 - MCF7	0.112	2	0.474	0.59686	0.6566	50
791	myricetin - MCF7	0.374	2	0.474	0.59746	0.9101	50
792	phenazopyridine - MCF7	-0.361	2	-0.474	0.59796	0.5159	50
793	suxibuzone - MCF7	-0.405	2	-0.474	0.59849	0.6313	50
794	minaprine - PC3	-0.404	2	-0.473	0.59913	0.8363	50
795	bretylium tosilate - MCF7	0.154	2	0.473	0.60002	0.7962	50
796	oxybutynin - MCF7	-0.404	2	-0.473	0.60048	0.7808	50
797	NU-1025 - MCF7	0.167	2	0.473	0.60076	0.5556	50
798	ribostamycin - MCF7	-0.005	2	0.473	0.60076	0.4653	50
799	hesperetin - PC3	-0.404	2	-0.472	0.60265	0.7947	50
800	lidoflazine - MCF7	0.021	2	0.472	0.60324	0.5449	50
801	diflunisal - MCF7	-0.096	2	-0.472	0.60464	0.479	50
802	BCB000038 - MCF7	-0.403	2	-0.472	0.60575	0.8387	50
803	3-acetamidocoumarin - MCF7	0.371	2	0.471	0.60629	0.8354	50
804	thalidomide - PC3	-0.403	2	-0.471	0.60651	0.901	50
805	BCB000040 - MCF7	0.095	2	0.471	0.60672	0.5171	50
806	griseofulvin - PC3	-0.403	2	-0.471	0.60893	0.5399	50
807	lactobionic acid - MCF7	-0.087	2	-0.471	0.6099	0.4208	50
808	dyclonine - MCF7	0.036	2	0.47	0.61044	0.7241	50
809	scopolamine N-oxide - PC3	-0.402	2	-0.47	0.61112	0.9108	50
810	cefalexin - MCF7	-0.417	3	-0.394	0.61147	0.779	66
811	ampicillin - MCF7	0.107	2	0.47	0.61156	0.7303	50
812	physostigmine - MCF7	-0.138	2	-0.47	0.61289	0.645	50
813	dizocilpine - MCF7	0.1	2	0.469	0.61382	0.4071	50
814	harmine - MCF7	-0.401	2	-0.469	0.61404	0.9	50
815	Prestwick-674 - MCF7	-0.372	3	-0.393	0.61435	0.875	66
816	flumetasone - MCF7	-0.39	3	-0.392	0.61812	0.6452	66
817	astemizole - PC3	-0.399	2	-0.468	0.61923	0.7212	50
818	dl-alpha tocopherol - MCF7	-0.03	2	0.468	0.61987	0.3217	50
819	mephentermine - PC3	-0.314	2	-0.467	0.62358	0.7544	50
820	triflusal - MCF7	-0.398	2	-0.467	0.62404	0.8564	50
821	iproniazid - PC3	0.365	2	0.467	0.62418	0.875	50
822	convolamine - MCF7	0.118	2	0.466	0.62496	0.6646	50
823	tobramycin - MCF7	-0.397	2	-0.466	0.62521	0.8508	50
824	tiapride - PC3	-0.327	2	-0.466	0.62563	0.7744	50
825	metampicillin - MCF7	0.284	2	0.466	0.62668	0.792	50
826	trimethadione - MCF7	0.063	2	0.466	0.62668	0.5855	50
827	levodopa - PC3	-0.331	2	-0.466	0.62696	0.7681	50
828	imipramine - MCF7	-0.396	2	-0.465	0.62889	0.5899	50
829	hydroquinine - MCF7	0.043	2	0.465	0.62935	0.6686	50
830	5194442 - PC3	-0.323	2	-0.465	0.62945	0.8113	50
831	meclofenamic acid - PC3	0.325	2	0.465	0.62987	0.8919	50
832	chlorambucil - PC3	-0.304	2	-0.465	0.63052	0.7073	50
833	cefotaxime - MCF7	-0.011	2	0.465	0.6306	0.449	50
834	isocorydine - MCF7	-0.396	2	-0.465	0.63104	0.7169	50
835	gentamicin - PC3	0.281	2	0.464	0.63154	0.8098	50
836	lincomycin - MCF7	0.033	2	0.464	0.63154	0.488	50
837	diethylcarbamazine - MCF7	0.067	2	0.464	0.63255	0.3262	50
838	cefotiam - MCF7	0.069	2	0.464	0.63323	0.7467	50
839	iohexol - MCF7	0.3	2	0.464	0.63402	0.8938	50
840	dipivefrine - MCF7	-0.132	2	-0.464	0.6342	0.5422	50
841	etifenin - MCF7	-0.395	2	-0.464	0.63537	0.6242	50
842	betulinic acid - MCF7	0.361	2	0.463	0.63567	0.8942	50
843	tocainide - MCF7	0.109	2	0.463	0.63629	0.6981	50
844	F0447-0125 - MCF7	-0.316	2	-0.463	0.63746	0.8512	50
845	triamterene - MCF7	-0.075	2	-0.462	0.64078	0.5722	50
846	fosfosal - MCF7	0.036	2	0.462	0.64092	0.6954	50
847	oxyphenbutazone - MCF7	-0.118	2	-0.461	0.64293	0.548	50
848	dehydrocholic acid - PC3	-0.056	2	-0.461	0.64398	0.6012	50
849	4-hydroxyphenazone - MCF7	-0.393	2	-0.461	0.64462	0.711	50
850	flunisolide - MCF7	-0.364	3	-0.382	0.64514	0.7427	66
851	demeclocycline - MCF7	-0.363	3	-0.382	0.64608	0.7239	66
852	metronidazole - MCF7	0.359	2	0.46	0.64609	0.8736	50
853	nalbuphine - PC3	0.25	2	0.46	0.64609	0.7836	50
854	fenspiride - PC3	-0.392	2	-0.46	0.64619	0.7473	50
855	etamsylate - MCF7	-0.378	2	-0.46	0.6472	0.7219	50
856	cyanocobalamin - MCF7	0.032	2	0.46	0.64766	0.4496	50
857	cefixime - MCF7	-0.106	2	-0.46	0.6477	0.5751	50
858	propafenone - MCF7	-0.31	2	-0.459	0.64935	0.5946	50
859	STOCK1N-35874 - PC3	-0.305	2	-0.459	0.6513	0.6689	50
860	decamethonium bromide - MCF7	0.352	2	0.458	0.65211	0.8066	50
861	rolitetracycline - MCF7	-0.33	2	-0.459	0.65243	0.8514	50
862	bezafibrate - MCF7	-0.389	2	-0.458	0.65436	0.8617	50
863	morantel - MCF7	-0.389	2	-0.458	0.65494	0.8529	50
864	nomifensine - PC3	-0.124	2	-0.458	0.65587	0.6287	50
865	cloperastine - PC3	-0.31	2	-0.457	0.65643	0.8358	50
866	hexylcaine - MCF7	-0.072	2	-0.457	0.65694	0.3941	50
867	metyrapone - MCF7	-0.278	2	-0.457	0.6582	0.6304	50
868	amiodarone - MCF7	-0.37	3	-0.378	0.659	0.7597	66
869	Prestwick-1080 - PC3	-0.264	2	-0.457	0.65949	0.7403	50
870	IC-86621 - PC3	0.297	2	0.456	0.65979	0.8616	50
871	naproxen - MCF7	0.182	4	0.332	0.66234	0.8765	50
872	alexidine - PC3	-0.312	2	-0.456	0.66271	0.8692	50
873	medrysone - PC3	-0.376	2	-0.455	0.66317	0.92	50
874	flufenamic acid - MCF7	-0.468	3	-0.376	0.66341	0.7692	66
875	adenosine phosphate - MCF7	-0.07	2	-0.455	0.66357	0.5445	50
876	cefaclor - MCF7	0.352	2	0.454	0.6651	0.8814	50
877	6-bromoindirubin-3'-oxime - PC3	-0.29	4	-0.332	0.66653	0.8856	50
878	calcium pantothenate - MCF7	-0.386	2	-0.454	0.6678	0.8471	50
879	roxithromycin - MCF7	-0.386	2	-0.454	0.66844	0.8983	50
880	myosmine - PC3	0.247	2	0.453	0.66919	0.6619	50
881	terconazole - MCF7	-0.386	2	-0.454	0.66923	0.7961	50
882	trimethylcolchicinic acid - MCF7	-0.386	2	-0.453	0.66991	0.9101	50
883	heptaminol - PC3	0.35	2	0.453	0.67021	0.8046	50
884	Prestwick-642 - MCF7	0.349	2	0.452	0.67323	0.8621	50
885	flunarizine - MCF7	-0.385	2	-0.452	0.67444	0.8095	50
886	naproxen - HL60	0.349	2	0.451	0.67524	0.8011	50
887	mefloquine - PC3	-0.385	2	-0.452	0.67563	0.7241	50
888	loperamide - MCF7	-0.425	3	-0.371	0.67743	0.8087	66
889	SC-19220 - PC3	0.05	2	0.45	0.67828	0.6707	50
890	theobromine - MCF7	-0.384	2	-0.45	0.67929	0.8564	50
891	stachydrine - MCF7	0.087	2	0.45	0.67933	0.8086	50
892	W-13 - MCF7	0.308	2	0.45	0.6805	0.7791	50
893	dapsone - PC3	-0.001	2	0.449	0.68285	0.4364	50
894	azathioprine - PC3	0.285	2	0.449	0.68335	0.8556	50
895	furaltadone - PC3	-0.289	2	-0.449	0.68382	0.7978	50
896	tiaprofenic acid - MCF7	0.323	2	0.448	0.68502	0.8176	50
897	rottlerin - MCF7	-0.375	3	-0.368	0.68616	0.8656	66
898	betulin - MCF7	0.041	2	0.448	0.68677	0.527	50
899	dilazep - MCF7	-0.331	2	-0.448	0.68762	0.6736	50
900	Prestwick-967 - MCF7	0.331	2	0.447	0.68895	0.8247	50
901	oxaprozin - MCF7	-0.285	4	-0.325	0.68905	0.7958	50
902	etodolac - PC3	-0.014	2	0.446	0.6919	0.4546	50
903	clobetasol - MCF7	-0.244	2	-0.446	0.69267	0.7372	50
904	fenoprofen - MCF7	-0.382	3	-0.365	0.69331	0.8128	66
905	levonorgestrel - PC3	-0.324	2	-0.446	0.69408	0.8626	50
906	exisulind - MCF7	0.286	2	0.445	0.69462	0.6739	50
907	hydroxyachillin - MCF7	-0.369	2	-0.445	0.69563	0.7101	50
908	metitepine - MCF7	0.076	2	0.445	0.69675	0.9458	50
909	streptozocin - MCF7	-0.029	2	0.444	0.6987	0.6809	50
910	doxylamine - PC3	-0.333	2	-0.444	0.69889	0.785	50
911	prednisone - MCF7	0.099	2	0.444	0.69923	0.6306	50
912	clonidine - MCF7	-0.237	2	-0.443	0.70241	0.6447	50
913	isoniazid - MCF7	0.077	2	0.443	0.70267	0.65	50
914	amiloride - PC3	-0.304	2	-0.443	0.70293	0.5682	50
915	cinchonidine - MCF7	-0.012	2	0.442	0.70385	0.6951	50
916	cefepime - MCF7	-0.057	2	-0.442	0.70569	0.5058	50
917	metolazone - MCF7	0.307	2	0.441	0.70671	0.8372	50
918	terbutaline - MCF7	-0.377	2	-0.441	0.70891	0.716	50
919	naringin - MCF7	0.124	2	0.441	0.70899	0.6815	50
920	nifurtimox - MCF7	-0.115	2	-0.44	0.70925	0.7095	50
921	BAS-012416453 - MCF7	0.339	2	0.44	0.71108	0.8121	50
922	alpha-yohimbine - MCF7	0.339	2	0.44	0.7121	0.7974	50
923	isocarboxazid - MCF7	0.296	2	0.439	0.71498	0.7857	50
924	nomifensine - MCF7	-0.376	2	-0.439	0.7151	0.8645	50
925	isosorbide - MCF7	-0.115	2	-0.438	0.71544	0.6257	50
926	pentoxyverine - MCF7	-0.376	2	-0.438	0.71639	0.8601	50
927	benzonatate - PC3	-0.033	2	0.438	0.71659	0.4818	50
928	fusaric acid - MCF7	-0.345	2	-0.438	0.71738	0.8769	50
929	ethambutol - MCF7	-0.364	2	-0.437	0.71868	0.8641	50
930	noscapine - MCF7	0.018	2	0.437	0.71896	0.5793	50
931	cimetidine - MCF7	0.073	2	0.437	0.71923	0.7602	50
932	dexamethasone - PC3	0.256	2	0.437	0.71923	0.8944	50
933	cotinine - PC3	-0.326	2	-0.437	0.71963	0.9057	50
934	norethisterone - MCF7	-0.249	2	-0.437	0.72023	0.829	50
935	lithocholic acid - PC3	0.042	2	0.436	0.72146	0.8506	50
936	fluphenazine - PC3	-0.327	3	-0.355	0.72184	0.812	66
937	proadifen - MCF7	-0.303	2	-0.436	0.7223	0.7156	50
938	chlortetracycline - MCF7	-0.036	2	0.436	0.72245	0.5045	50
939	rofecoxib - MCF7	-0.068	4	0.313	0.72263	0.6933	50
940	methylergometrine - MCF7	-0.341	2	-0.436	0.72267	0.8619	50
941	CP-944629 - MCF7	0.068	2	0.436	0.72345	0.7101	50
942	trimethobenzamide - PC3	0.267	2	0.435	0.724	0.825	50
943	zalcitabine - MCF7	0.335	2	0.435	0.724	0.8857	50
944	fluvoxamine - MCF7	0.125	2	0.435	0.72532	0.7516	50
945	trifluoperazine - HL60	-0.197	4	-0.314	0.72546	0.7734	50
946	fludroxycortide - PC3	-0.283	2	-0.434	0.72715	0.8864	50
947	felodipine - MCF7	-0.212	5	-0.284	0.72863	0.844	60
948	mepenzolate bromide - MCF7	-0.31	2	-0.434	0.72903	0.815	50
949	oxetacaine - PC3	-0.373	2	-0.434	0.72903	0.7635	50
950	sulconazole - MCF7	-0.373	2	-0.434	0.72953	0.8966	50
951	etomidate - MCF7	-0.307	2	-0.433	0.73053	0.8931	50
952	hyoscyamine - PC3	-0.002	2	0.433	0.73106	0.4886	50
953	famotidine - MCF7	-0.088	2	-0.433	0.73188	0.7143	50
954	pirinixic acid - MCF7	-0.117	2	-0.433	0.73243	0.663	50
955	telenzepine - MCF7	0.025	2	0.432	0.73365	0.702	50
956	etynodiol - MCF7	0.269	2	0.432	0.7351	0.8907	50
957	paromomycin - MCF7	-0.346	2	-0.431	0.73554	0.8435	50
958	midecamycin - MCF7	-0.075	2	-0.431	0.73589	0.6369	50
959	dehydrocholic acid - MCF7	-0.326	2	-0.431	0.73703	0.8462	50
960	methocarbamol - MCF7	-0.054	2	-0.43	0.73854	0.7486	50
961	Prestwick-1085 - MCF7	-0.371	2	-0.43	0.739	0.8555	50
962	iopamidol - MCF7	0.331	2	0.429	0.74108	0.8922	50
963	mebendazole - PC3	-0.366	2	-0.429	0.7414	0.7686	50
964	N-acetyl-L-aspartic acid - MCF7	-0.37	2	-0.429	0.7419	0.8344	50
965	C-75 - MCF7	-0.37	2	-0.429	0.74275	0.8255	50
966	GW-8510 - PC3	-0.37	2	-0.429	0.74369	0.9281	50
967	(-)-atenolol - MCF7	-0.001	2	0.428	0.74581	0.6646	50
968	tribenoside - MCF7	-0.075	2	-0.427	0.74794	0.6111	50
969	sulfamonomethoxine - MCF7	0.326	2	0.426	0.75158	0.8831	50
970	cinchonine - MCF7	0.213	2	0.426	0.75261	0.9423	50
971	ginkgolide A - MCF7	-0.368	2	-0.425	0.75289	0.9185	50
972	fluorocurarine - MCF7	-0.252	2	-0.425	0.75391	0.7879	50
973	velnacrine - MCF7	0.064	2	0.425	0.75426	0.7724	50
974	naphazoline - MCF7	0.009	2	0.424	0.75607	0.6	50
975	prazosin - MCF7	-0.306	4	-0.303	0.75963	0.7483	50
976	tiletamine - MCF7	-0.238	2	-0.423	0.75971	0.7778	50
977	primidone - MCF7	-0.101	2	-0.423	0.76148	0.717	50
978	demecarium bromide - MCF7	0.323	2	0.422	0.76234	0.8581	50
979	desoxycortone - MCF7	-0.123	2	-0.422	0.76275	0.6534	50
980	pyrantel - PC3	-0.337	2	-0.422	0.76275	0.933	50
981	nadolol - MCF7	0.323	2	0.422	0.76321	0.911	50
982	loracarbef - MCF7	0.047	2	0.421	0.76554	0.7682	50
983	adipiodone - MCF7	-0.366	2	-0.421	0.76609	0.9239	50
984	nitrofurantoin - MCF7	-0.286	2	-0.421	0.76609	0.7687	50
985	benfluorex - MCF7	0.236	2	0.421	0.76637	0.8721	50
986	amprolium - MCF7	-0.365	2	-0.42	0.76764	0.907	50
987	ciprofibrate - MCF7	-0.364	2	-0.419	0.77015	0.7207	50
988	5255229 - MCF7	-0.026	2	0.419	0.77073	0.7053	50
989	pheneticillin - MCF7	0.308	2	0.419	0.77293	0.7737	50
990	dropropizine - MCF7	0.252	2	0.418	0.77335	0.894	50
991	danazol - MCF7	-0.324	2	-0.418	0.77514	0.6463	50
992	ciprofloxacin - PC3	0.301	2	0.418	0.77526	0.8194	50
993	epirizole - MCF7	-0.35	2	-0.418	0.77552	0.8407	50
994	quinethazone - PC3	-0.27	2	-0.417	0.77792	0.8508	50
995	SB-202190 - MCF7	-0.348	3	-0.334	0.77812	0.7735	66
996	nifenazone - PC3	0.232	2	0.417	0.77852	0.8497	50
997	pimethixene - MCF7	0.093	2	0.416	0.7788	0.9352	50
998	fluocinonide - PC3	-0.361	2	-0.416	0.78007	0.8639	50
999	fluorometholone - MCF7	-0.291	2	-0.416	0.78039	0.7154	50
1000	hesperidin - MCF7	-0.128	2	-0.415	0.78085	0.6908	50
1001	phenoxybenzamine - MCF7	-0.353	3	-0.333	0.78207	0.9725	66
1002	chlormezanone - MCF7	0.044	2	0.415	0.78389	0.7654	50
1003	florfenicol - MCF7	-0.36	2	-0.414	0.78413	0.8921	50
1004	(+/-)-catechin - MCF7	-0.356	2	-0.413	0.78576	0.7784	50
1005	apigenin - MCF7	-0.36	2	-0.413	0.78673	0.9634	50
1006	boldine - MCF7	-0.073	2	-0.413	0.78717	0.6545	50
1007	imidurea - MCF7	-0.343	2	-0.413	0.78717	0.8659	50
1008	glimepiride - MCF7	-0.073	2	-0.411	0.79124	0.6482	50
1009	halcinonide - MCF7	-0.277	2	-0.41	0.79454	0.8235	50
1010	flecainide - PC3	0.045	2	0.41	0.7947	0.7351	50
1011	salsolidin - MCF7	-0.358	2	-0.41	0.7951	0.8294	50
1012	ethaverine - MCF7	-0.282	2	-0.409	0.79667	0.8667	50
1013	dydrogesterone - MCF7	-0.021	2	0.41	0.79679	0.7095	50
1014	mefenamic acid - MCF7	-0.357	2	-0.409	0.79709	0.8793	50
1015	Prestwick-1100 - PC3	-0.262	2	-0.409	0.79761	0.8491	50
1016	harmalol - MCF7	0.045	2	0.409	0.79824	0.854	50
1017	norfloxacin - MCF7	-0.357	2	-0.408	0.79878	0.8251	50
1018	minaprine - MCF7	-0.357	2	-0.408	0.79932	0.7809	50
1019	cisapride - MCF7	-0.356	2	-0.408	0.80023	0.8532	50
1020	bergenin - MCF7	-0.03	2	0.408	0.80085	0.7697	50
1021	SR-95639A - MCF7	-0.003	2	0.407	0.80309	0.7708	50
1022	spironolactone - PC3	0.086	2	0.407	0.80437	0.7831	50
1023	labetalol - MCF7	-0.3	2	-0.405	0.80757	0.7917	50
1024	midodrine - MCF7	0.283	2	0.405	0.80765	0.8084	50
1025	doxylamine - MCF7	-0.293	2	-0.404	0.81087	0.8844	50
1026	atractyloside - PC3	0.295	2	0.404	0.81105	0.8966	50
1027	pralidoxime - MCF7	-0.107	2	-0.403	0.81232	0.7627	50
1028	clopamide - MCF7	0.262	2	0.403	0.81337	0.863	50
1029	tranylcypromine - PC3	-0.353	2	-0.402	0.81389	0.949	50
1030	ticlopidine - PC3	-0.271	2	-0.402	0.81453	0.9198	50
1031	etoposide - MCF7	0.073	2	0.402	0.81524	0.9167	50
1032	ketoprofen - PC3	-0.023	2	0.401	0.81683	0.6788	50
1033	chlortetracycline - PC3	-0.352	2	-0.401	0.81707	0.8757	50
1034	iopromide - MCF7	-0.02	2	0.401	0.81723	0.8924	50
1035	Prestwick-559 - MCF7	-0.352	2	-0.401	0.81755	0.9529	50
1036	11-deoxy-16,16-dimethylprostaglandin E2 - MCF7	-0.287	2	-0.4	0.81834	0.8438	50
1037	nifenazone - MCF7	-0.258	2	-0.4	0.81862	0.8521	50
1038	citiolone - PC3	-0.283	2	-0.4	0.81938	0.9588	50
1039	glibenclamide - MCF7	-0.351	2	-0.4	0.81985	0.9275	50
1040	difenidol - MCF7	-0.351	2	-0.399	0.82136	0.9116	50
1041	PHA-00816795 - PC3	-0.032	2	0.399	0.82232	0.6638	50
1042	desipramine - MCF7	-0.233	2	-0.399	0.82296	0.797	50
1043	eucatropine - PC3	-0.351	2	-0.399	0.82296	0.9421	50
1044	mephenytoin - MCF7	-0.007	2	0.399	0.82331	0.8139	50
1045	nalidixic acid - MCF7	-0.024	2	0.398	0.8253	0.7171	50
1046	rimexolone - MCF7	-0.309	2	-0.398	0.82558	0.9172	50
1047	metaraminol - PC3	-0.35	2	-0.397	0.82594	0.9667	50
1048	levothyroxine sodium - MCF7	-0.314	2	-0.397	0.82741	0.8261	50
1049	luteolin - MCF7	-0.326	2	-0.397	0.82771	0.9881	50
1050	deferoxamine - PC3	-0.325	3	-0.32	0.82876	0.9012	66
1051	dequalinium chloride - MCF7	-0.306	2	-0.396	0.8291	0.8779	50
1052	ethotoin - PC3	-0.35	2	-0.396	0.8291	0.9153	50
1053	canrenoic acid - PC3	-0.349	2	-0.396	0.82952	0.9153	50
1054	clemizole - MCF7	-0.303	2	-0.395	0.83015	0.869	50
1055	carbarsone - MCF7	-0.325	2	-0.395	0.83089	0.9575	50
1056	prednisone - PC3	0.01	2	0.396	0.83131	0.7785	50
1057	amprolium - PC3	0.21	2	0.395	0.83298	0.8671	50
1058	sulfapyridine - MCF7	-0.269	2	-0.394	0.83367	0.8387	50
1059	fludrocortisone - PC3	0.227	2	0.394	0.83425	0.8133	50
1060	clidinium bromide - MCF7	0.277	2	0.394	0.83496	0.8868	50
1061	pancuronium bromide - MCF7	-0.348	2	-0.394	0.835	0.9243	50
1062	salbutamol - PC3	-0.335	2	-0.394	0.835	0.8865	50
1063	ethosuximide - PC3	-0.087	2	-0.393	0.8354	0.7865	50
1064	hexamethonium bromide - MCF7	-0.333	2	-0.393	0.8354	0.9487	50
1065	guanadrel - PC3	0.029	2	0.393	0.83717	0.8589	50
1066	trichlormethiazide - MCF7	-0.333	2	-0.393	0.83781	0.8808	50
1067	nitrendipine - MCF7	-0.159	3	-0.318	0.83781	0.7547	66
1068	apomorphine - PC3	-0.347	2	-0.392	0.84017	0.8187	50
1069	iopanoic acid - MCF7	0.278	2	0.391	0.84141	0.9179	50
1070	selegiline - MCF7	-0.346	2	-0.39	0.84377	0.9126	50
1071	minoxidil - MCF7	-0.015	2	0.39	0.84405	0.9408	50
1072	bromocriptine - MCF7	-0.346	2	-0.39	0.84486	0.9254	50
1073	metrifonate - MCF7	-0.24	2	-0.39	0.84486	0.905	50
1074	5707885 - MCF7	-0.211	2	-0.389	0.84687	0.7699	50
1075	metanephrine - MCF7	-0.003	2	0.388	0.84729	0.8598	50
1076	0225151-0000 - PC3	-0.053	2	-0.388	0.84765	0.7534	50
1077	nafcillin - MCF7	-0.316	2	-0.388	0.84765	0.8258	50
1078	troleandomycin - PC3	-0.345	2	-0.388	0.84799	0.865	50
1079	etodolac - MCF7	-0.345	2	-0.388	0.84862	0.8889	50
1080	valdecoxib - PC3	0.059	2	0.388	0.84888	0.869	50
1081	mefexamide - MCF7	0.034	2	0.387	0.84932	0.8095	50
1082	mafenide - MCF7	-0.221	2	-0.387	0.84966	0.9096	50
1083	albendazole - MCF7	-0.243	2	-0.387	0.84991	0.9291	50
1084	brompheniramine - MCF7	-0.055	2	-0.387	0.84991	0.5833	50
1085	carbimazole - MCF7	0.282	2	0.386	0.85168	0.9205	50
1086	oxolamine - MCF7	0.083	2	0.386	0.85335	0.8805	50
1087	ivermectin - PC3	-0.122	2	-0.385	0.85443	0.8258	50
1088	metrizamide - MCF7	0.097	2	0.384	0.8557	0.9188	50
1089	miconazole - PC3	-0.336	2	-0.384	0.8562	0.8806	50
1090	proxyphylline - MCF7	-0.343	2	-0.384	0.85659	0.9158	50
1091	dinoprost - MCF7	-0.002	2	0.384	0.85671	0.8782	50
1092	5279552 - MCF7	0.018	2	0.383	0.85896	0.8333	50
1093	rifabutin - MCF7	-0.342	2	-0.383	0.85904	0.9113	50
1094	thioproperazine - MCF7	-0.302	2	-0.383	0.85904	0.9007	50
1095	methylprednisolone - MCF7	-0.342	2	-0.382	0.86047	0.8855	50
1096	quinostatin - MCF7	-0.341	2	-0.382	0.86113	0.9618	50
1097	carbamazepine - PC3	-0.029	2	0.381	0.86242	0.8138	50
1098	josamycin - PC3	0.047	2	0.381	0.86262	0.8428	50
1099	0198306-0000 - MCF7	-0.268	2	-0.381	0.86302	0.902	50
1100	10-methoxyharmalan - MCF7	0.046	2	0.38	0.86399	0.8354	50
1101	glycopyrronium bromide - PC3	-0.276	2	-0.379	0.86753	0.8961	50
1102	piperine - MCF7	-0.339	2	-0.378	0.86872	0.7849	50
1103	STOCK1N-35215 - PC3	-0.298	2	-0.376	0.87292	0.8561	50
1104	chloramphenicol - PC3	-0.026	2	0.376	0.87308	0.8968	50
1105	nadide - MCF7	-0.311	2	-0.376	0.87381	0.9053	50
1106	loxapine - MCF7	-0.011	2	0.376	0.87413	0.8595	50
1107	promethazine - MCF7	-0.337	2	-0.374	0.87747	0.9236	50
1108	progesterone - MCF7	-0.304	2	-0.374	0.87777	0.8467	50
1109	zidovudine - MCF7	-0.08	2	-0.374	0.87813	0.8563	50
1110	tranexamic acid - PC3	0.263	2	0.373	0.87856	0.947	50
1111	PHA-00767505E - PC3	-0.247	2	-0.373	0.87954	0.8759	50
1112	benzonatate - MCF7	-0.336	2	-0.373	0.87978	0.9045	50
1113	noretynodrel - MCF7	-0.336	2	-0.372	0.88141	0.9452	50
1114	0316684-0000 - MCF7	-0.335	2	-0.371	0.88347	0.9286	50
1115	pridinol - MCF7	-0.334	2	-0.37	0.88413	0.896	50
1116	L-methionine sulfoximine - MCF7	0.017	2	0.368	0.88827	0.8478	50
1117	oxymetazoline - PC3	-0.273	2	-0.368	0.88898	0.9713	50
1118	tretinoin - PC3	-0.161	4	-0.257	0.89027	0.9226	50
1119	gliclazide - MCF7	-0.333	2	-0.367	0.89123	0.9474	50
1120	colforsin - PC3	0.037	2	0.367	0.8922	0.9386	50
1121	amiloride - MCF7	-0.269	2	-0.366	0.89238	0.9703	50
1122	Prestwick-685 - MCF7	-0.331	2	-0.365	0.89467	0.9401	50
1123	ranitidine - MCF7	-0.253	2	-0.363	0.89763	0.9085	50
1124	edrophonium chloride - PC3	-0.267	2	-0.363	0.89815	0.9198	50
1125	pirenzepine - MCF7	-0.293	2	-0.362	0.89845	0.9277	50
1126	bisoprolol - MCF7	0.014	2	0.361	0.90268	0.9051	50
1127	scopolamine - MCF7	-0.116	2	-0.359	0.90413	0.9057	50
1128	proxymetacaine - MCF7	-0.017	2	0.36	0.90487	0.8354	50
1129	rilmenidine - MCF7	-0.213	2	-0.358	0.90526	0.929	50
1130	corticosterone - MCF7	-0.258	2	-0.358	0.9056	0.8947	50
1131	verteporfin - MCF7	-0.329	2	-0.358	0.90588	0.9827	50
1132	5707885 - PC3	0.056	2	0.359	0.90594	0.9309	50
1133	pheniramine - PC3	-0.329	2	-0.357	0.90765	0.9433	50
1134	beta-escin - PC3	-0.284	2	-0.356	0.91	0.9346	50
1135	finasteride - PC3	0.05	2	0.355	0.91324	0.9252	50
1136	ciclacillin - PC3	-0.003	2	0.355	0.91381	0.9085	50
1137	furosemide - MCF7	-0.082	2	-0.353	0.91407	0.9081	50
1138	0173570-0000 - MCF7	-0.274	2	-0.352	0.91596	0.927	50
1139	anabasine - MCF7	-0.326	2	-0.351	0.91807	0.963	50
1140	mephenesin - PC3	-0.326	2	-0.35	0.9188	0.9667	50
1141	sulpiride - MCF7	-0.236	2	-0.349	0.92057	0.9514	50
1142	Prestwick-860 - MCF7	-0.325	2	-0.348	0.9231	0.9779	50
1143	promazine - PC3	-0.278	2	-0.348	0.92334	0.8621	50
1144	Prestwick-675 - PC3	0.003	2	0.348	0.92371	0.9594	50
1145	acebutolol - PC3	-0.006	2	0.348	0.92371	0.9182	50
1146	nicergoline - MCF7	-0.305	2	-0.346	0.9258	0.9803	50
1147	Prestwick-689 - MCF7	-0.026	2	0.346	0.92737	0.9485	50
1148	homochlorcyclizine - MCF7	-0.321	2	-0.345	0.92821	0.9677	50
1149	16-phenyltetranorprostaglandin E2 - PC3	-0.036	2	0.345	0.92902	0.8982	50
1150	scoulerine - MCF7	-0.014	2	0.345	0.92934	0.9595	50
1151	epiandrosterone - MCF7	-0.322	2	-0.342	0.93119	0.9524	50
1152	baclofen - PC3	-0.271	2	-0.342	0.93222	0.9524	50
1153	parbendazole - MCF7	-0.321	2	-0.341	0.9334	0.9773	50
1154	calmidazolium - MCF7	-0.059	2	0.341	0.93491	0.9895	50
1155	acetylsalicylic acid - PC3	-0.293	2	-0.339	0.93564	0.9613	50
1156	glipizide - PC3	-0.268	2	-0.339	0.93578	0.9773	50
1157	clomifene - MCF7	-0.32	2	-0.338	0.93739	0.9925	50
1158	PHA-00767505E - MCF7	-0.058	2	0.339	0.93817	0.9549	50
1159	capsaicin - MCF7	-0.235	2	-0.337	0.9388	0.9506	50
1160	sulfaquinoxaline - MCF7	0.017	2	0.338	0.9392	0.9702	50
1161	norcyclobenzaprine - MCF7	-0.293	2	-0.336	0.94004	0.9542	50
1162	oxedrine - MCF7	-0.056	2	0.337	0.94097	0.9308	50
1163	methanthelinium bromide - MCF7	-0.295	2	-0.335	0.94173	0.9565	50
1164	neomycin - PC3	-0.319	2	-0.335	0.94173	0.975	50
1165	gemfibrozil - PC3	-0.309	2	-0.334	0.94254	0.9635	50
1166	chloroquine - MCF7	0.012	2	0.335	0.9436	0.9603	50
1167	cinoxacin - MCF7	-0.318	2	-0.333	0.94471	0.9571	50
1168	oxybenzone - MCF7	-0.061	2	0.334	0.94503	0.9636	50
1169	clemizole - PC3	-0.317	2	-0.332	0.94592	0.9581	50
1170	tonzonium bromide - MCF7	-0.265	2	-0.332	0.9462	0.9444	50
1171	sotalol - MCF7	-0.058	2	0.333	0.94624	0.9248	50
1172	8-azaguanine - MCF7	-0.316	2	-0.329	0.94867	0.9936	50
1173	pirenzepine - PC3	-0.252	2	-0.329	0.949	0.9511	50
1174	citalopram - MCF7	-0.046	2	0.33	0.95044	0.9161	50
1175	alfaxalone - MCF7	-0.315	2	-0.328	0.95046	0.948	50
1176	tolnaftate - PC3	-0.24	2	-0.328	0.95095	0.9863	50
1177	cinchocaine - PC3	-0.315	2	-0.327	0.95191	0.995	50
1178	oxetacaine - MCF7	-0.315	2	-0.327	0.95226	0.9542	50
1179	azaperone - MCF7	-0.262	2	-0.326	0.9536	0.946	50
1180	piracetam - MCF7	-0.314	2	-0.325	0.95437	0.9623	50
1181	solasodine - PC3	-0.309	2	-0.323	0.9564	0.9891	50
1182	amphotericin B - MCF7	-0.052	2	0.324	0.95749	0.9695	50
1183	citalopram - PC3	-0.044	2	0.324	0.95783	0.9823	50
1184	cyclopentolate - MCF7	-0.312	2	-0.322	0.95845	0.9427	50
1185	urapidil - MCF7	-0.309	2	-0.321	0.9598	0.9578	50
1186	amoxicillin - MCF7	-0.062	2	0.321	0.96085	0.9557	50
1187	clofibrate - MCF7	-0.048	2	0.319	0.9634	0.9515	50
1188	prenylamine - MCF7	-0.054	2	0.318	0.96443	0.9952	50
1189	oxybuprocaine - MCF7	-0.249	2	-0.316	0.96449	0.9702	50
1190	CP-863187 - PC3	-0.037	2	0.315	0.96761	0.9489	50
1191	phentolamine - PC3	-0.05	2	0.314	0.96891	0.9686	50
1192	chlorpromazine - PC3	-0.143	4	-0.22	0.96899	0.9916	50
1193	chlorpropamide - MCF7	-0.105	4	-0.22	0.96899	0.9832	50
1194	altizide - MCF7	-0.05	2	0.313	0.96944	0.9879	50
1195	calcium folinate - PC3	-0.041	2	0.313	0.96998	0.9753	50
1196	scopolamine N-oxide - MCF7	-0.059	2	0.311	0.97141	0.96	50
1197	butoconazole - MCF7	-0.307	2	-0.308	0.97221	0.9849	50
1198	homosalate - PC3	-0.278	2	-0.306	0.97481	0.9649	50
1199	terguride - PC3	-0.073	2	0.305	0.97652	0.9934	50
1200	5230742 - MCF7	-0.302	2	-0.298	0.98085	0.9836	50
1201	mepenzolate bromide - PC3	-0.301	2	-0.297	0.98187	0.9711	50
1202	cefsulodin - MCF7	-0.3	2	-0.294	0.98417	1	50
1203	atropine oxide - PC3	-0.286	2	-0.282	0.99229	0.9891	50
1204	enilconazole - MCF7	-0.283	2	-0.274	0.99535	1	50
1205	buspirone - MCF7	-0.279	2	-0.272	0.99614	0.9943	50
1206	niridazole - MCF7	-0.279	2	-0.271	0.99644	0.9877	50
1207	cefmetazole - MCF7	-0.284	2	-0.256	0.99966	1	50
1208	glibenclamide - PC3	-1	1	-1	---	---	100
1209	chlorphenamine - PC3	-0.951	1	-1	---	---	100
1210	sulfapyridine - PC3	0.923	1	0.999	---	---	100
1211	dexibuprofen - HL60	0.898	1	0.998	---	---	100
1212	puromycin - PC3	-0.918	1	-0.998	---	---	100
1213	saquinavir - HL60	0.887	1	0.997	---	---	100
1214	DL-PPMP - MCF7	0.878	1	0.997	---	---	100
1215	dexpropranolol - MCF7	-0.894	1	-0.996	---	---	100
1216	oxedrine - HL60	0.863	1	0.996	---	---	100
1217	aminohippuric acid - HL60	-0.892	1	-0.996	---	---	100
1218	ciprofibrate - PC3	0.857	1	0.996	---	---	100
1219	Prestwick-984 - HL60	0.856	1	0.995	---	---	100
1220	diphenhydramine - HL60	0.854	1	0.995	---	---	100
1221	talampicillin - PC3	-0.884	1	-0.995	---	---	100
1222	adiphenine - HL60	0.848	1	0.994	---	---	100
1223	ozagrel - HL60	0.831	1	0.993	---	---	100
1224	spaglumic acid - MCF7	0.831	1	0.992	---	---	100
1225	naringin - HL60	-0.873	1	-0.992	---	---	100
1226	vinpocetine - PC3	-0.868	1	-0.991	---	---	100
1227	methyldopate - PC3	0.815	1	0.991	---	---	100
1228	protriptyline - HL60	-0.86	1	-0.99	---	---	100
1229	mebeverine - PC3	0.806	1	0.989	---	---	100
1230	halofantrine - HL60	0.803	1	0.989	---	---	100
1231	rimexolone - PC3	-0.851	1	-0.989	---	---	100
1232	viomycin - PC3	0.799	1	0.988	---	---	100
1233	strophanthidin - HL60	0.799	1	0.988	---	---	100
1234	yohimbic acid - MCF7	0.796	1	0.988	---	---	100
1235	fluvoxamine - HL60	-0.846	1	-0.987	---	---	100
1236	proguanil - HL60	0.795	1	0.987	---	---	100
1237	ipratropium bromide - HL60	-0.844	1	-0.987	---	---	100
1238	5186324 - MCF7	0.791	1	0.987	---	---	100
1239	chlorogenic acid - HL60	0.788	1	0.986	---	---	100
1240	scopoletin - HL60	-0.84	1	-0.986	---	---	100
1241	diperodon - MCF7	-0.839	1	-0.986	---	---	100
1242	hydroxyachillin - HL60	0.786	1	0.986	---	---	100
1243	alpha-ergocryptine - HL60	0.785	1	0.985	---	---	100
1244	metformin - HL60	0.785	1	0.985	---	---	100
1245	etamsylate - HL60	-0.838	1	-0.985	---	---	100
1246	apramycin - HL60	-0.837	1	-0.985	---	---	100
1247	trioxysalen - HL60	-0.836	1	-0.984	---	---	100
1248	pyrithyldione - PC3	0.781	1	0.984	---	---	100
1249	isoflupredone - MCF7	0.781	1	0.984	---	---	100
1250	oxamniquine - HL60	-0.835	1	-0.984	---	---	100
1251	nicardipine - HL60	0.78	1	0.984	---	---	100
1252	isradipine - PC3	-0.835	1	-0.984	---	---	100
1253	sulfamonomethoxine - PC3	0.779	1	0.984	---	---	100
1254	Prestwick-1083 - HL60	-0.834	1	-0.983	---	---	100
1255	halcinonide - HL60	-0.834	1	-0.983	---	---	100
1256	dioxybenzone - HL60	-0.832	1	-0.983	---	---	100
1257	solanine - HL60	-0.832	1	-0.983	---	---	100
1258	androsterone - PC3	0.773	1	0.982	---	---	100
1259	alverine - MCF7	0.769	1	0.982	---	---	100
1260	talampicillin - HL60	-0.828	1	-0.982	---	---	100
1261	mepacrine - HL60	0.768	1	0.981	---	---	100
1262	doxepin - PC3	-0.826	1	-0.981	---	---	100
1263	liothyronine - HL60	-0.826	1	-0.981	---	---	100
1264	allantoin - HL60	-0.825	1	-0.98	---	---	100
1265	torasemide - HL60	-0.825	1	-0.98	---	---	100
1266	monocrotaline - HL60	0.765	1	0.98	---	---	100
1267	cinoxacin - PC3	-0.824	1	-0.979	---	---	100
1268	Prestwick-689 - PC3	0.762	1	0.979	---	---	100
1269	ethionamide - MCF7	0.761	1	0.978	---	---	100
1270	todralazine - HL60	-0.82	1	-0.978	---	---	100
1271	propoxycaine - PC3	0.756	1	0.977	---	---	100
1272	repaglinide - PC3	-0.818	1	-0.977	---	---	100
1273	promazine - HL60	-0.818	1	-0.976	---	---	100
1274	tetrandrine - PC3	0.754	1	0.976	---	---	100
1275	iobenguane - PC3	-0.816	1	-0.976	---	---	100
1276	streptozocin - HL60	0.754	1	0.976	---	---	100
1277	piromidic acid - PC3	0.754	1	0.976	---	---	100
1278	atropine - PC3	-0.814	1	-0.975	---	---	100
1279	carteolol - HL60	0.753	1	0.975	---	---	100
1280	N-acetyl-L-leucine - HL60	-0.813	1	-0.975	---	---	100
1281	biperiden - PC3	0.751	1	0.975	---	---	100
1282	scoulerine - PC3	0.75	1	0.974	---	---	100
1283	amoxicillin - PC3	-0.811	1	-0.974	---	---	100
1284	thiethylperazine - PC3	0.747	1	0.974	---	---	100
1285	sulfaphenazole - HL60	-0.808	1	-0.973	---	---	100
1286	homochlorcyclizine - HL60	0.744	1	0.973	---	---	100
1287	phenazone - MCF7	0.743	1	0.972	---	---	100
1288	arecoline - PC3	0.743	1	0.972	---	---	100
1289	molindone - HL60	-0.806	1	-0.971	---	---	100
1290	ciclosporin - PC3	0.74	1	0.971	---	---	100
1291	atractyloside - HL60	0.737	1	0.97	---	---	100
1292	piperlongumine - MCF7	-0.802	1	-0.969	---	---	100
1293	roxarsone - HL60	-0.801	1	-0.969	---	---	100
1294	proxymetacaine - PC3	-0.8	1	-0.969	---	---	100
1295	etynodiol - HL60	-0.8	1	-0.969	---	---	100
1296	topiramate - MCF7	0.734	1	0.969	---	---	100
1297	enoxacin - HL60	0.734	1	0.969	---	---	100
1298	dicloxacillin - HL60	-0.799	1	-0.968	---	---	100
1299	decamethonium bromide - HL60	-0.797	1	-0.968	---	---	100
1300	naftopidil - HL60	-0.796	1	-0.967	---	---	100
1301	lymecycline - HL60	-0.795	1	-0.967	---	---	100
1302	Prestwick-689 - HL60	-0.793	1	-0.966	---	---	100
1303	procarbazine - HL60	0.725	1	0.965	---	---	100
1304	sotalol - HL60	-0.792	1	-0.965	---	---	100
1305	LY-294002 - ssMCF7	-0.789	1	-0.963	---	---	100
1306	meticrane - HL60	-0.788	1	-0.963	---	---	100
1307	terazosin - PC3	0.721	1	0.963	---	---	100
1308	Prestwick-1084 - PC3	-0.787	1	-0.962	---	---	100
1309	articaine - HL60	-0.787	1	-0.962	---	---	100
1310	lumicolchicine - HL60	0.721	1	0.962	---	---	100
1311	guanadrel - HL60	0.721	1	0.962	---	---	100
1312	bethanechol - HL60	-0.786	1	-0.962	---	---	100
1313	chenodeoxycholic acid - PC3	0.721	1	0.962	---	---	100
1314	acetylsalicylsalicylic acid - PC3	-0.786	1	-0.962	---	---	100
1315	carbenoxolone - HL60	0.718	1	0.96	---	---	100
1316	articaine - PC3	0.717	1	0.96	---	---	100
1317	phthalylsulfathiazole - PC3	-0.783	1	-0.96	---	---	100
1318	articaine - MCF7	-0.782	1	-0.96	---	---	100
1319	alfuzosin - HL60	0.715	1	0.959	---	---	100
1320	chlormezanone - HL60	-0.78	1	-0.959	---	---	100
1321	alfaxalone - HL60	-0.78	1	-0.959	---	---	100
1322	Prestwick-665 - HL60	-0.78	1	-0.959	---	---	100
1323	PHA-00846566E - MCF7	-0.779	1	-0.959	---	---	100
1324	cytisine - PC3	0.713	1	0.958	---	---	100
1325	biotin - HL60	-0.779	1	-0.958	---	---	100
1326	etynodiol - PC3	0.71	1	0.958	---	---	100
1327	dobutamine - HL60	0.71	1	0.957	---	---	100
1328	etofenamate - HL60	-0.778	1	-0.957	---	---	100
1329	tocainide - PC3	0.709	1	0.957	---	---	100
1330	phenylpropanolamine - PC3	0.708	1	0.957	---	---	100
1331	pyrvinium - HL60	-0.777	1	-0.956	---	---	100
1332	hecogenin - PC3	-0.776	1	-0.956	---	---	100
1333	artemisinin - HL60	0.707	1	0.956	---	---	100
1334	cefalonium - HL60	-0.776	1	-0.956	---	---	100
1335	cefixime - HL60	0.707	1	0.956	---	---	100
1336	scopoletin - MCF7	-0.776	1	-0.956	---	---	100
1337	felbinac - PC3	0.706	1	0.955	---	---	100
1338	promethazine - HL60	-0.775	1	-0.955	---	---	100
1339	ioxaglic acid - HL60	-0.775	1	-0.955	---	---	100
1340	trihexyphenidyl - MCF7	0.705	1	0.954	---	---	100
1341	cefalotin - HL60	-0.774	1	-0.954	---	---	100
1342	griseofulvin - HL60	0.705	1	0.954	---	---	100
1343	labetalol - PC3	0.703	1	0.954	---	---	100
1344	boldine - HL60	0.703	1	0.954	---	---	100
1345	methanthelinium bromide - HL60	0.702	1	0.953	---	---	100
1346	carisoprodol - HL60	0.701	1	0.953	---	---	100
1347	sulfaphenazole - PC3	-0.771	1	-0.952	---	---	100
1348	oxolamine - PC3	0.699	1	0.952	---	---	100
1349	nadide - HL60	0.699	1	0.952	---	---	100
1350	rimexolone - HL60	-0.77	1	-0.952	---	---	100
1351	clioquinol - HL60	0.698	1	0.952	---	---	100
1352	benserazide - PC3	-0.769	1	-0.951	---	---	100
1353	dicycloverine - HL60	0.698	1	0.951	---	---	100
1354	folic acid - PC3	0.697	1	0.951	---	---	100
1355	streptozocin - PC3	0.697	1	0.951	---	---	100
1356	cantharidin - HL60	-0.768	1	-0.951	---	---	100
1357	5149715 - MCF7	0.697	1	0.95	---	---	100
1358	guanfacine - HL60	0.696	1	0.95	---	---	100
1359	protriptyline - PC3	-0.767	1	-0.949	---	---	100
1360	ramifenazone - HL60	0.694	1	0.949	---	---	100
1361	mevalolactone - HL60	-0.766	1	-0.949	---	---	100
1362	flucloxacillin - HL60	0.694	1	0.948	---	---	100
1363	urapidil - HL60	-0.766	1	-0.948	---	---	100
1364	ciclosporin - HL60	-0.766	1	-0.948	---	---	100
1365	lanatoside C - HL60	0.693	1	0.948	---	---	100
1366	abamectin - PC3	-0.765	1	-0.948	---	---	100
1367	antimycin A - HL60	-0.764	1	-0.948	---	---	100
1368	fluspirilene - HL60	-0.764	1	-0.947	---	---	100
1369	iohexol - PC3	0.692	1	0.947	---	---	100
1370	mesoridazine - PC3	-0.764	1	-0.947	---	---	100
1371	chlortalidone - PC3	0.691	1	0.947	---	---	100
1372	nitrofural - HL60	0.69	1	0.946	---	---	100
1373	heptaminol - HL60	0.689	1	0.946	---	---	100
1374	ribavirin - PC3	0.688	1	0.945	---	---	100
1375	iohexol - HL60	0.687	1	0.944	---	---	100
1376	isradipine - HL60	-0.759	1	-0.944	---	---	100
1377	sulfabenzamide - HL60	0.687	1	0.944	---	---	100
1378	dexverapamil - MCF7	-0.759	1	-0.944	---	---	100
1379	domperidone - HL60	0.686	1	0.944	---	---	100
1380	morantel - HL60	-0.758	1	-0.944	---	---	100
1381	homatropine - HL60	0.686	1	0.943	---	---	100
1382	meprylcaine - HL60	0.685	1	0.943	---	---	100
1383	sulfachlorpyridazine - HL60	-0.758	1	-0.943	---	---	100
1384	mesalazine - HL60	-0.758	1	-0.943	---	---	100
1385	2-aminobenzenesulfonamide - PC3	0.684	1	0.942	---	---	100
1386	3-hydroxy-DL-kynurenine - HL60	0.683	1	0.942	---	---	100
1387	gibberellic acid - HL60	-0.757	1	-0.942	---	---	100
1388	meclozine - HL60	-0.757	1	-0.942	---	---	100
1389	Prestwick-1083 - MCF7	0.682	1	0.942	---	---	100
1390	Prestwick-967 - HL60	-0.757	1	-0.942	---	---	100
1391	trimipramine - HL60	0.682	1	0.942	---	---	100
1392	vitexin - PC3	0.681	1	0.941	---	---	100
1393	racecadotril - HL60	-0.755	1	-0.941	---	---	100
1394	oxantel - HL60	-0.754	1	-0.941	---	---	100
1395	tracazolate - HL60	-0.754	1	-0.94	---	---	100
1396	fursultiamine - HL60	-0.754	1	-0.94	---	---	100
1397	8-azaguanine - HL60	-0.753	1	-0.94	---	---	100
1398	10-methoxyharmalan - HL60	-0.753	1	-0.94	---	---	100
1399	tamoxifen - ssMCF7	0.678	1	0.94	---	---	100
1400	(-)-atenolol - HL60	-0.752	1	-0.939	---	---	100
1401	ketotifen - PC3	0.678	1	0.939	---	---	100
1402	cefalotin - PC3	0.677	1	0.939	---	---	100
1403	denatonium benzoate - PC3	-0.752	1	-0.939	---	---	100
1404	isoflupredone - HL60	0.677	1	0.939	---	---	100
1405	piperine - HL60	0.676	1	0.938	---	---	100
1406	lactobionic acid - HL60	0.675	1	0.938	---	---	100
1407	merbromin - HL60	0.674	1	0.937	---	---	100
1408	tubocurarine chloride - HL60	-0.75	1	-0.937	---	---	100
1409	tiabendazole - HL60	-0.75	1	-0.937	---	---	100
1410	conessine - HL60	-0.749	1	-0.937	---	---	100
1411	meclofenoxate - HL60	-0.749	1	-0.937	---	---	100
1412	Prestwick-972 - HL60	0.673	1	0.936	---	---	100
1413	vidarabine - PC3	-0.748	1	-0.936	---	---	100
1414	meclozine - PC3	-0.748	1	-0.936	---	---	100
1415	lasalocid - PC3	0.669	1	0.935	---	---	100
1416	levocabastine - HL60	-0.746	1	-0.935	---	---	100
1417	eucatropine - HL60	-0.746	1	-0.935	---	---	100
1418	cefoperazone - PC3	0.668	1	0.935	---	---	100
1419	cloxacillin - PC3	0.668	1	0.934	---	---	100
1420	phthalylsulfathiazole - HL60	-0.746	1	-0.934	---	---	100
1421	cyclopenthiazide - HL60	0.668	1	0.934	---	---	100
1422	pheneticillin - HL60	0.667	1	0.934	---	---	100
1423	carbarsone - HL60	0.667	1	0.934	---	---	100
1424	fusidic acid - HL60	0.667	1	0.933	---	---	100
1425	hydroflumethiazide - HL60	-0.745	1	-0.933	---	---	100
1426	BW-B70C - MCF7	0.666	1	0.933	---	---	100
1427	nifenazone - HL60	0.666	1	0.933	---	---	100
1428	tamoxifen - PC3	-0.744	1	-0.932	---	---	100
1429	Prestwick-860 - HL60	-0.744	1	-0.932	---	---	100
1430	5151277 - MCF7	0.665	1	0.932	---	---	100
1431	disulfiram - HL60	0.664	1	0.931	---	---	100
1432	kinetin - HL60	-0.743	1	-0.931	---	---	100
1433	karakoline - HL60	0.663	1	0.931	---	---	100
1434	estropipate - HL60	-0.742	1	-0.931	---	---	100
1435	canavanine - PC3	-0.742	1	-0.931	---	---	100
1436	brinzolamide - HL60	-0.741	1	-0.93	---	---	100
1437	lorglumide - HL60	-0.741	1	-0.93	---	---	100
1438	fluticasone - HL60	-0.74	1	-0.929	---	---	100
1439	primaquine - HL60	0.66	1	0.929	---	---	100
1440	corticosterone - HL60	0.658	1	0.929	---	---	100
1441	etacrynic acid - MCF7	-0.739	1	-0.929	---	---	100
1442	ginkgolide A - HL60	-0.738	1	-0.928	---	---	100
1443	pyridoxine - HL60	0.657	1	0.928	---	---	100
1444	rifampicin - PC3	0.657	1	0.928	---	---	100
1445	8-azaguanine - PC3	-0.738	1	-0.928	---	---	100
1446	palmatine - HL60	-0.738	1	-0.928	---	---	100
1447	dicoumarol - HL60	-0.738	1	-0.927	---	---	100
1448	mefexamide - PC3	0.656	1	0.927	---	---	100
1449	diperodon - HL60	0.656	1	0.927	---	---	100
1450	noretynodrel - HL60	-0.738	1	-0.927	---	---	100
1451	Prestwick-1085 - PC3	-0.737	1	-0.926	---	---	100
1452	biotin - PC3	0.653	1	0.926	---	---	100
1453	zoxazolamine - PC3	-0.737	1	-0.926	---	---	100
1454	lansoprazole - PC3	-0.737	1	-0.926	---	---	100
1455	canavanine - HL60	-0.736	1	-0.925	---	---	100
1456	noscapine - HL60	0.651	1	0.925	---	---	100
1457	piribedil - HL60	-0.736	1	-0.925	---	---	100
1458	bacitracin - HL60	0.65	1	0.924	---	---	100
1459	metyrapone - HL60	-0.734	1	-0.923	---	---	100
1460	denatonium benzoate - HL60	-0.734	1	-0.923	---	---	100
1461	fenofibrate - HL60	0.647	1	0.923	---	---	100
1462	Prestwick-674 - HL60	-0.732	1	-0.922	---	---	100
1463	proxyphylline - PC3	-0.732	1	-0.922	---	---	100
1464	desoxycortone - HL60	-0.732	1	-0.922	---	---	100
1465	dexamethasone - ssMCF7	0.645	1	0.922	---	---	100
1466	rescinnamine - HL60	0.645	1	0.921	---	---	100
1467	ticarcillin - HL60	-0.731	1	-0.921	---	---	100
1468	ebselen - MCF7	-0.731	1	-0.921	---	---	100
1469	aconitine - PC3	0.644	1	0.921	---	---	100
1470	paracetamol - HL60	-0.731	1	-0.921	---	---	100
1471	triflupromazine - PC3	0.643	1	0.92	---	---	100
1472	naftopidil - MCF7	-0.73	1	-0.92	---	---	100
1473	bezafibrate - HL60	-0.729	1	-0.92	---	---	100
1474	benzbromarone - MCF7	0.642	1	0.92	---	---	100
1475	dequalinium chloride - HL60	-0.729	1	-0.92	---	---	100
1476	danazol - PC3	0.641	1	0.92	---	---	100
1477	cephaeline - PC3	-0.729	1	-0.919	---	---	100
1478	ursodeoxycholic acid - HL60	-0.728	1	-0.919	---	---	100
1479	cetirizine - HL60	-0.728	1	-0.919	---	---	100
1480	fisetin - PC3	-0.728	1	-0.919	---	---	100
1481	colecalciferol - HL60	-0.728	1	-0.919	---	---	100
1482	metixene - PC3	0.64	1	0.919	---	---	100
1483	diflorasone - HL60	-0.727	1	-0.918	---	---	100
1484	betamethasone - MCF7	-0.725	1	-0.917	---	---	100
1485	desipramine - HL60	0.637	1	0.917	---	---	100
1486	benzocaine - HL60	0.635	1	0.917	---	---	100
1487	fludroxycortide - HL60	-0.723	1	-0.916	---	---	100
1488	Prestwick-1083 - PC3	0.635	1	0.916	---	---	100
1489	bisoprolol - HL60	-0.723	1	-0.916	---	---	100
1490	metergoline - PC3	0.634	1	0.916	---	---	100
1491	medrysone - HL60	-0.723	1	-0.915	---	---	100
1492	pentetrazol - HL60	-0.721	1	-0.914	---	---	100
1493	BAS-012416453 - PC3	-0.721	1	-0.914	---	---	100
1494	tropine - HL60	0.632	1	0.914	---	---	100
1495	hydroquinine - HL60	0.632	1	0.914	---	---	100
1496	fenbufen - HL60	0.631	1	0.914	---	---	100
1497	methyldopate - HL60	-0.72	1	-0.913	---	---	100
1498	cinchonine - HL60	0.629	1	0.913	---	---	100
1499	oxprenolol - PC3	-0.718	1	-0.912	---	---	100
1500	benzylpenicillin - PC3	0.628	1	0.912	---	---	100
1501	resveratrol - HL60	-0.717	1	-0.912	---	---	100
1502	pronetalol - HL60	-0.717	1	-0.912	---	---	100
1503	mebhydrolin - HL60	0.627	1	0.911	---	---	100
1504	aminohippuric acid - PC3	-0.716	1	-0.911	---	---	100
1505	tolazamide - PC3	0.627	1	0.911	---	---	100
1506	isometheptene - HL60	0.626	1	0.911	---	---	100
1507	tocainide - HL60	-0.716	1	-0.91	---	---	100
1508	meclofenamic acid - HL60	-0.716	1	-0.91	---	---	100
1509	cyclic adenosine monophosphate - HL60	0.625	1	0.91	---	---	100
1510	ipratropium bromide - MCF7	-0.715	1	-0.91	---	---	100
1511	Prestwick-664 - HL60	-0.715	1	-0.91	---	---	100
1512	flupentixol - HL60	-0.715	1	-0.909	---	---	100
1513	praziquantel - HL60	0.623	1	0.909	---	---	100
1514	naltrexone - HL60	0.622	1	0.908	---	---	100
1515	sulindac sulfide - MCF7	0.621	1	0.908	---	---	100
1516	phenindione - PC3	-0.712	1	-0.908	---	---	100
1517	streptomycin - HL60	-0.711	1	-0.907	---	---	100
1518	natamycin - HL60	-0.71	1	-0.907	---	---	100
1519	thioguanosine - PC3	-0.71	1	-0.907	---	---	100
1520	tiletamine - PC3	0.619	1	0.907	---	---	100
1521	ketorolac - PC3	-0.709	1	-0.906	---	---	100
1522	PF-00875133-00 - PC3	0.618	1	0.906	---	---	100
1523	pyrantel - HL60	-0.709	1	-0.906	---	---	100
1524	troleandomycin - MCF7	-0.708	1	-0.906	---	---	100
1525	erythromycin - HL60	0.616	1	0.906	---	---	100
1526	nicotinic acid - PC3	0.616	1	0.905	---	---	100
1527	pentamidine - HL60	-0.708	1	-0.905	---	---	100
1528	biperiden - HL60	0.615	1	0.905	---	---	100
1529	hyoscyamine - HL60	-0.707	1	-0.905	---	---	100
1530	nitrofural - PC3	-0.707	1	-0.905	---	---	100
1531	strophanthidin - PC3	0.615	1	0.904	---	---	100
1532	quinpirole - HL60	0.615	1	0.904	---	---	100
1533	profenamine - PC3	0.614	1	0.903	---	---	100
1534	N6-methyladenosine - PC3	0.612	1	0.903	---	---	100
1535	oxolinic acid - HL60	-0.705	1	-0.902	---	---	100
1536	testosterone - PC3	0.611	1	0.902	---	---	100
1537	nystatin - PC3	0.609	1	0.901	---	---	100
1538	N-acetylmuramic acid - HL60	0.609	1	0.901	---	---	100
1539	fenoterol - MCF7	-0.704	1	-0.901	---	---	100
1540	chlortalidone - HL60	-0.703	1	-0.9	---	---	100
1541	harpagoside - PC3	0.608	1	0.9	---	---	100
1542	hycanthone - PC3	0.607	1	0.899	---	---	100
1543	imatinib - MCF7	0.606	1	0.899	---	---	100
1544	equilin - PC3	-0.701	1	-0.899	---	---	100
1545	metoprolol - PC3	0.606	1	0.899	---	---	100
1546	prilocaine - HL60	0.604	1	0.898	---	---	100
1547	hexylcaine - PC3	-0.7	1	-0.898	---	---	100
1548	lysergol - HL60	0.603	1	0.898	---	---	100
1549	SR-95531 - HL60	0.603	1	0.897	---	---	100
1550	dacarbazine - PC3	0.603	1	0.897	---	---	100
1551	naftidrofuryl - HL60	-0.7	1	-0.897	---	---	100
1552	zuclopenthixol - HL60	-0.7	1	-0.897	---	---	100
1553	pimozide - HL60	-0.7	1	-0.897	---	---	100
1554	cefotetan - HL60	-0.7	1	-0.897	---	---	100
1555	dosulepin - HL60	0.602	1	0.897	---	---	100
1556	tiabendazole - PC3	-0.699	1	-0.896	---	---	100
1557	minaprine - HL60	0.6	1	0.896	---	---	100
1558	propafenone - PC3	-0.698	1	-0.896	---	---	100
1559	caffeic acid - MCF7	-0.698	1	-0.895	---	---	100
1560	cyclobenzaprine - PC3	0.599	1	0.895	---	---	100
1561	altizide - PC3	0.598	1	0.895	---	---	100
1562	bepridil - HL60	-0.697	1	-0.895	---	---	100
1563	Prestwick-972 - PC3	0.597	1	0.894	---	---	100
1564	etamivan - PC3	-0.696	1	-0.894	---	---	100
1565	mifepristone - HL60	0.594	1	0.893	---	---	100
1566	levothyroxine sodium - HL60	0.593	1	0.893	---	---	100
1567	alfadolone - HL60	0.593	1	0.892	---	---	100
1568	pipemidic acid - HL60	-0.694	1	-0.892	---	---	100
1569	zomepirac - PC3	-0.694	1	-0.892	---	---	100
1570	sulfadiazine - HL60	0.592	1	0.891	---	---	100
1571	selegiline - PC3	0.592	1	0.891	---	---	100
1572	ifenprodil - PC3	-0.692	1	-0.89	---	---	100
1573	zaprinast - PC3	0.59	1	0.89	---	---	100
1574	thiamphenicol - HL60	0.59	1	0.889	---	---	100
1575	etanidazole - HL60	-0.691	1	-0.889	---	---	100
1576	tomelukast - MCF7	0.59	1	0.889	---	---	100
1577	fluvastatin - HL60	-0.691	1	-0.889	---	---	100
1578	estropipate - PC3	0.589	1	0.888	---	---	100
1579	pargyline - HL60	-0.69	1	-0.888	---	---	100
1580	Prestwick-682 - HL60	0.588	1	0.888	---	---	100
1581	levopropoxyphene - PC3	-0.69	1	-0.888	---	---	100
1582	fluorocurarine - HL60	-0.689	1	-0.888	---	---	100
1583	clebopride - PC3	0.588	1	0.887	---	---	100
1584	oxprenolol - HL60	-0.689	1	-0.887	---	---	100
1585	laudanosine - HL60	-0.688	1	-0.887	---	---	100
1586	fipexide - MCF7	-0.688	1	-0.887	---	---	100
1587	terazosin - HL60	0.585	1	0.886	---	---	100
1588	tyloxapol - HL60	-0.688	1	-0.886	---	---	100
1589	H-89 - MCF7	0.585	1	0.886	---	---	100
1590	apigenin - HL60	-0.687	1	-0.885	---	---	100
1591	cefotiam - HL60	0.585	1	0.885	---	---	100
1592	benzonatate - HL60	-0.687	1	-0.885	---	---	100
1593	remoxipride - PC3	-0.686	1	-0.884	---	---	100
1594	racecadotril - PC3	0.582	1	0.884	---	---	100
1595	altizide - HL60	-0.685	1	-0.884	---	---	100
1596	methylprednisolone - HL60	-0.684	1	-0.883	---	---	100
1597	neomycin - HL60	0.581	1	0.883	---	---	100
1598	podophyllotoxin - PC3	0.581	1	0.883	---	---	100
1599	sulfamethoxypyridazine - HL60	-0.684	1	-0.883	---	---	100
1600	repaglinide - HL60	-0.684	1	-0.883	---	---	100
1601	amiodarone - HL60	-0.684	1	-0.883	---	---	100
1602	propoxycaine - HL60	0.579	1	0.882	---	---	100
1603	maprotiline - PC3	0.578	1	0.882	---	---	100
1604	naftopidil - PC3	-0.682	1	-0.881	---	---	100
1605	paracetamol - PC3	-0.682	1	-0.88	---	---	100
1606	artemisinin - MCF7	-0.682	1	-0.88	---	---	100
1607	nystatin - HL60	0.575	1	0.88	---	---	100
1608	dyclonine - PC3	-0.681	1	-0.88	---	---	100
1609	nomifensine - HL60	0.574	1	0.88	---	---	100
1610	tranylcypromine - HL60	0.574	1	0.879	---	---	100
1611	brompheniramine - PC3	0.574	1	0.879	---	---	100
1612	furosemide - HL60	0.574	1	0.879	---	---	100
1613	cefepime - PC3	0.573	1	0.879	---	---	100
1614	butyl hydroxybenzoate - PC3	-0.679	1	-0.878	---	---	100
1615	cefmetazole - HL60	0.573	1	0.878	---	---	100
1616	dimethadione - HL60	-0.678	1	-0.877	---	---	100
1617	5213008 - MCF7	-0.677	1	-0.877	---	---	100
1618	chrysin - HL60	-0.677	1	-0.877	---	---	100
1619	clonidine - PC3	0.571	1	0.877	---	---	100
1620	meropenem - HL60	-0.677	1	-0.877	---	---	100
1621	capsaicin - HL60	-0.676	1	-0.876	---	---	100
1622	tribenoside - HL60	0.57	1	0.876	---	---	100
1623	pentolonium - HL60	0.569	1	0.875	---	---	100
1624	pinacidil - PC3	0.569	1	0.875	---	---	100
1625	STOCK1N-35215 - MCF7	-0.675	1	-0.875	---	---	100
1626	corbadrine - HL60	0.569	1	0.875	---	---	100
1627	terconazole - PC3	0.568	1	0.874	---	---	100
1628	calcium folinate - HL60	0.568	1	0.874	---	---	100
1629	sertaconazole - PC3	-0.673	1	-0.873	---	---	100
1630	amiodarone - PC3	-0.672	1	-0.873	---	---	100
1631	tetroquinone - HL60	0.567	1	0.873	---	---	100
1632	memantine - PC3	0.567	1	0.873	---	---	100
1633	metitepine - HL60	-0.672	1	-0.873	---	---	100
1634	iocetamic acid - HL60	0.566	1	0.872	---	---	100
1635	molsidomine - PC3	-0.672	1	-0.872	---	---	100
1636	mepyramine - PC3	-0.671	1	-0.872	---	---	100
1637	Prestwick-983 - HL60	0.565	1	0.872	---	---	100
1638	nefopam - HL60	0.565	1	0.871	---	---	100
1639	altretamine - PC3	0.564	1	0.871	---	---	100
1640	proscillaridin - HL60	-0.671	1	-0.871	---	---	100
1641	sirolimus - ssMCF7	-0.67	1	-0.87	---	---	100
1642	vigabatrin - MCF7	0.563	1	0.87	---	---	100
1643	vigabatrin - HL60	0.563	1	0.87	---	---	100
1644	fluvoxamine - PC3	-0.67	1	-0.87	---	---	100
1645	moracizine - HL60	0.562	1	0.87	---	---	100
1646	bephenium hydroxynaphthoate - HL60	-0.67	1	-0.869	---	---	100
1647	isosorbide - PC3	0.562	1	0.869	---	---	100
1648	naftifine - HL60	-0.67	1	-0.869	---	---	100
1649	doxycycline - HL60	-0.669	1	-0.869	---	---	100
1650	6-benzylaminopurine - PC3	0.562	1	0.869	---	---	100
1651	cinoxacin - HL60	-0.669	1	-0.868	---	---	100
1652	digoxigenin - PC3	0.56	1	0.868	---	---	100
1653	acetohexamide - PC3	-0.669	1	-0.868	---	---	100
1654	ceftazidime - MCF7	-0.668	1	-0.868	---	---	100
1655	naringin - PC3	-0.668	1	-0.868	---	---	100
1656	seneciphylline - HL60	0.559	1	0.868	---	---	100
1657	nimesulide - PC3	0.558	1	0.867	---	---	100
1658	tribenoside - PC3	-0.667	1	-0.867	---	---	100
1659	flucloxacillin - PC3	0.557	1	0.867	---	---	100
1660	sanguinarine - HL60	-0.667	1	-0.867	---	---	100
1661	furazolidone - HL60	0.557	1	0.867	---	---	100
1662	chlorzoxazone - PC3	-0.666	1	-0.867	---	---	100
1663	vinburnine - HL60	0.557	1	0.867	---	---	100
1664	ciprofloxacin - HL60	0.555	1	0.866	---	---	100
1665	mephenytoin - HL60	0.555	1	0.866	---	---	100
1666	primidone - HL60	0.555	1	0.865	---	---	100
1667	dydrogesterone - HL60	0.555	1	0.865	---	---	100
1668	fluorometholone - HL60	-0.665	1	-0.865	---	---	100
1669	bergenin - HL60	0.553	1	0.864	---	---	100
1670	flunisolide - HL60	-0.665	1	-0.864	---	---	100
1671	calycanthine - PC3	0.552	1	0.864	---	---	100
1672	gabapentin - HL60	0.552	1	0.864	---	---	100
1673	ciprofibrate - HL60	0.551	1	0.864	---	---	100
1674	levonorgestrel - HL60	-0.664	1	-0.864	---	---	100
1675	cyproterone - PC3	-0.663	1	-0.863	---	---	100
1676	wortmannin - ssMCF7	-0.663	1	-0.863	---	---	100
1677	desipramine - PC3	0.551	1	0.863	---	---	100
1678	nipecotic acid - HL60	-0.662	1	-0.862	---	---	100
1679	sulmazole - MCF7	0.549	1	0.862	---	---	100
1680	Prestwick-967 - PC3	0.548	1	0.861	---	---	100
1681	ticarcillin - MCF7	-0.661	1	-0.861	---	---	100
1682	acetohexamide - HL60	0.546	1	0.861	---	---	100
1683	niclosamide - HL60	-0.661	1	-0.861	---	---	100
1684	alclometasone - PC3	0.545	1	0.86	---	---	100
1685	terfenadine - HL60	0.545	1	0.86	---	---	100
1686	triflusal - HL60	-0.66	1	-0.859	---	---	100
1687	hycanthone - HL60	0.541	1	0.859	---	---	100
1688	Prestwick-642 - HL60	0.541	1	0.859	---	---	100
1689	caffeic acid - PC3	-0.66	1	-0.859	---	---	100
1690	nadolol - HL60	0.541	1	0.859	---	---	100
1691	perhexiline - HL60	-0.659	1	-0.859	---	---	100
1692	noscapine - PC3	-0.659	1	-0.858	---	---	100
1693	hydrastinine - HL60	0.54	1	0.858	---	---	100
1694	Prestwick-972 - MCF7	-0.659	1	-0.858	---	---	100
1695	acetylsalicylsalicylic acid - HL60	0.539	1	0.858	---	---	100
1696	budesonide - PC3	-0.659	1	-0.858	---	---	100
1697	adipiodone - HL60	0.539	1	0.858	---	---	100
1698	antazoline - PC3	-0.658	1	-0.857	---	---	100
1699	securinine - PC3	0.538	1	0.857	---	---	100
1700	pergolide - PC3	0.538	1	0.857	---	---	100
1701	sulfadimidine - HL60	-0.658	1	-0.857	---	---	100
1702	estriol - HL60	-0.657	1	-0.856	---	---	100
1703	fusaric acid - HL60	-0.657	1	-0.856	---	---	100
1704	sitosterol - HL60	-0.657	1	-0.856	---	---	100
1705	vanoxerine - PC3	0.535	1	0.856	---	---	100
1706	butoconazole - HL60	-0.656	1	-0.855	---	---	100
1707	flavoxate - PC3	-0.656	1	-0.855	---	---	100
1708	5666823 - MCF7	0.533	1	0.855	---	---	100
1709	flunixin - HL60	-0.656	1	-0.855	---	---	100
1710	levodopa - HL60	0.532	1	0.854	---	---	100
1711	oxybuprocaine - PC3	-0.656	1	-0.854	---	---	100
1712	chloropyrazine - HL60	0.532	1	0.854	---	---	100
1713	BCB000039 - MCF7	-0.655	1	-0.854	---	---	100
1714	rolitetracycline - PC3	0.531	1	0.853	---	---	100
1715	triflupromazine - HL60	0.531	1	0.853	---	---	100
1716	rilmenidine - HL60	0.53	1	0.853	---	---	100
1717	etilefrine - PC3	0.53	1	0.853	---	---	100
1718	betulinic acid - HL60	0.529	1	0.852	---	---	100
1719	paromomycin - HL60	0.529	1	0.852	---	---	100
1720	podophyllotoxin - HL60	0.528	1	0.852	---	---	100
1721	ifosfamide - PC3	0.527	1	0.851	---	---	100
1722	tetracaine - HL60	0.525	1	0.85	---	---	100
1723	mianserin - HL60	0.524	1	0.85	---	---	100
1724	terconazole - HL60	-0.651	1	-0.85	---	---	100
1725	hymecromone - HL60	0.523	1	0.849	---	---	100
1726	estriol - PC3	-0.65	1	-0.849	---	---	100
1727	co-dergocrine mesilate - PC3	0.52	1	0.849	---	---	100
1728	lymecycline - PC3	-0.65	1	-0.848	---	---	100
1729	moxisylyte - HL60	0.517	1	0.847	---	---	100
1730	dilazep - HL60	0.516	1	0.847	---	---	100
1731	bumetanide - PC3	0.516	1	0.847	---	---	100
1732	hesperidin - HL60	0.516	1	0.847	---	---	100
1733	skimmianine - HL60	-0.649	1	-0.846	---	---	100
1734	saquinavir - PC3	-0.648	1	-0.846	---	---	100
1735	estrone - HL60	0.514	1	0.846	---	---	100
1736	epitiostanol - HL60	-0.647	1	-0.845	---	---	100
1737	cefadroxil - HL60	0.514	1	0.845	---	---	100
1738	sulpiride - HL60	0.513	1	0.844	---	---	100
1739	yohimbine - PC3	-0.646	1	-0.844	---	---	100
1740	chloropyramine - HL60	0.511	1	0.844	---	---	100
1741	harpagoside - HL60	-0.645	1	-0.843	---	---	100
1742	cyanocobalamin - HL60	-0.645	1	-0.843	---	---	100
1743	chlorprothixene - HL60	-0.645	1	-0.843	---	---	100
1744	tacrine - HL60	-0.644	1	-0.842	---	---	100
1745	cycloserine - HL60	-0.644	1	-0.842	---	---	100
1746	zardaverine - HL60	-0.643	1	-0.842	---	---	100
1747	carbinoxamine - PC3	-0.643	1	-0.841	---	---	100
1748	quercetin - HL60	0.505	1	0.841	---	---	100
1749	azlocillin - HL60	-0.643	1	-0.841	---	---	100
1750	prenylamine - HL60	0.505	1	0.841	---	---	100
1751	splitomicin - PC3	0.505	1	0.841	---	---	100
1752	sulfacetamide - HL60	-0.643	1	-0.84	---	---	100
1753	trichlormethiazide - HL60	-0.643	1	-0.84	---	---	100
1754	omeprazole - PC3	-0.642	1	-0.84	---	---	100
1755	butacaine - HL60	0.504	1	0.84	---	---	100
1756	androsterone - HL60	-0.642	1	-0.84	---	---	100
1757	methazolamide - PC3	-0.642	1	-0.839	---	---	100
1758	esculin - PC3	0.503	1	0.839	---	---	100
1759	phenoxybenzamine - PC3	-0.642	1	-0.839	---	---	100
1760	metoprolol - HL60	-0.641	1	-0.839	---	---	100
1761	benzathine benzylpenicillin - HL60	0.501	1	0.839	---	---	100
1762	ofloxacin - HL60	0.501	1	0.839	---	---	100
1763	pivampicillin - PC3	-0.641	1	-0.838	---	---	100
1764	oxantel - PC3	0.5	1	0.838	---	---	100
1765	isopropamide iodide - PC3	-0.64	1	-0.838	---	---	100
1766	disopyramide - HL60	0.499	1	0.837	---	---	100
1767	hecogenin - HL60	0.498	1	0.837	---	---	100
1768	AG-028671 - MCF7	0.497	1	0.837	---	---	100
1769	butoconazole - PC3	-0.639	1	-0.837	---	---	100
1770	doxepin - MCF7	0.497	1	0.837	---	---	100
1771	glipizide - HL60	0.497	1	0.837	---	---	100
1772	raloxifene - ssMCF7	0.496	1	0.836	---	---	100
1773	buspirone - PC3	0.495	1	0.836	---	---	100
1774	zalcitabine - HL60	-0.638	1	-0.836	---	---	100
1775	isocorydine - HL60	0.493	1	0.835	---	---	100
1776	dextromethorphan - HL60	-0.638	1	-0.835	---	---	100
1777	leflunomide - HL60	0.491	1	0.834	---	---	100
1778	Prestwick-685 - HL60	0.491	1	0.833	---	---	100
1779	beclometasone - HL60	-0.636	1	-0.833	---	---	100
1780	docosahexaenoic acid ethyl ester - PC3	0.49	1	0.833	---	---	100
1781	Prestwick-857 - HL60	0.49	1	0.833	---	---	100
1782	anisomycin - PC3	0.49	1	0.832	---	---	100
1783	4-hydroxyphenazone - HL60	0.489	1	0.832	---	---	100
1784	doxycycline - PC3	0.489	1	0.832	---	---	100
1785	nimodipine - PC3	0.489	1	0.832	---	---	100
1786	digoxin - PC3	0.488	1	0.831	---	---	100
1787	gliquidone - HL60	0.486	1	0.831	---	---	100
1788	metixene - HL60	-0.633	1	-0.831	---	---	100
1789	carbamazepine - HL60	-0.633	1	-0.831	---	---	100
1790	thiamazole - HL60	0.486	1	0.831	---	---	100
1791	ritodrine - PC3	0.485	1	0.83	---	---	100
1792	phenazone - PC3	0.484	1	0.83	---	---	100
1793	nalidixic acid - HL60	0.484	1	0.83	---	---	100
1794	oxyphenbutazone - PC3	0.483	1	0.83	---	---	100
1795	gliclazide - PC3	-0.632	1	-0.829	---	---	100
1796	piroxicam - PC3	-0.632	1	-0.829	---	---	100
1797	S-propranolol - HL60	-0.632	1	-0.829	---	---	100
1798	loxapine - PC3	0.481	1	0.829	---	---	100
1799	amphotericin B - HL60	0.48	1	0.828	---	---	100
1800	piracetam - PC3	-0.631	1	-0.828	---	---	100
1801	chlormezanone - PC3	0.48	1	0.828	---	---	100
1802	gabexate - HL60	0.479	1	0.828	---	---	100
1803	ramipril - PC3	0.479	1	0.828	---	---	100
1804	amprolium - HL60	0.479	1	0.828	---	---	100
1805	imipramine - HL60	-0.63	1	-0.828	---	---	100
1806	piretanide - HL60	0.478	1	0.827	---	---	100
1807	(-)-isoprenaline - HL60	0.478	1	0.827	---	---	100
1808	cytochalasin B - MCF7	0.477	1	0.827	---	---	100
1809	amiprilose - PC3	0.477	1	0.827	---	---	100
1810	lumicolchicine - PC3	0.477	1	0.827	---	---	100
1811	indoprofen - PC3	0.475	1	0.827	---	---	100
1812	etacrynic acid - HL60	-0.629	1	-0.826	---	---	100
1813	kanamycin - HL60	0.475	1	0.826	---	---	100
1814	lovastatin - HL60	0.475	1	0.826	---	---	100
1815	bupropion - PC3	-0.629	1	-0.826	---	---	100
1816	ricinine - PC3	0.474	1	0.826	---	---	100
1817	tolfenamic acid - HL60	0.474	1	0.826	---	---	100
1818	mepyramine - HL60	0.473	1	0.826	---	---	100
1819	cefazolin - HL60	0.473	1	0.826	---	---	100
1820	nipecotic acid - PC3	-0.628	1	-0.826	---	---	100
1821	adenosine phosphate - HL60	0.472	1	0.825	---	---	100
1822	rifabutin - PC3	-0.628	1	-0.825	---	---	100
1823	lumicolchicine - MCF7	-0.628	1	-0.825	---	---	100
1824	lobeline - PC3	0.469	1	0.824	---	---	100
1825	colistin - PC3	0.468	1	0.824	---	---	100
1826	epirizole - HL60	-0.626	1	-0.823	---	---	100
1827	docosahexaenoic acid ethyl ester - MCF7	-0.625	1	-0.823	---	---	100
1828	tetraethylenepentamine - PC3	0.466	1	0.823	---	---	100
1829	proadifen - PC3	0.465	1	0.822	---	---	100
1830	diethylcarbamazine - HL60	-0.624	1	-0.822	---	---	100
1831	exemestane - MCF7	-0.624	1	-0.821	---	---	100
1832	ranitidine - HL60	0.463	1	0.821	---	---	100
1833	benzylpenicillin - HL60	-0.623	1	-0.821	---	---	100
1834	coralyne - HL60	-0.623	1	-0.82	---	---	100
1835	isoniazid - HL60	0.461	1	0.82	---	---	100
1836	nicotinic acid - HL60	-0.623	1	-0.82	---	---	100
1837	seneciphylline - PC3	0.46	1	0.82	---	---	100
1838	etiocholanolone - HL60	0.46	1	0.82	---	---	100
1839	lynestrenol - HL60	0.459	1	0.82	---	---	100
1840	letrozole - HL60	-0.623	1	-0.819	---	---	100
1841	pepstatin - PC3	0.459	1	0.819	---	---	100
1842	TTNPB - MCF7	0.458	1	0.819	---	---	100
1843	S-propranolol - PC3	-0.622	1	-0.819	---	---	100
1844	mometasone - HL60	0.456	1	0.819	---	---	100
1845	(-)-atenolol - PC3	0.454	1	0.818	---	---	100
1846	oxamniquine - PC3	0.45	1	0.818	---	---	100
1847	thiocolchicoside - PC3	-0.62	1	-0.818	---	---	100
1848	cefuroxime - HL60	-0.62	1	-0.818	---	---	100
1849	physostigmine - PC3	0.45	1	0.818	---	---	100
1850	risperidone - HL60	-0.62	1	-0.817	---	---	100
1851	terbutaline - PC3	0.449	1	0.817	---	---	100
1852	mycophenolic acid - PC3	0.449	1	0.817	---	---	100
1853	phenformin - HL60	0.449	1	0.817	---	---	100
1854	dicloxacillin - PC3	0.448	1	0.817	---	---	100
1855	lidocaine - HL60	-0.62	1	-0.817	---	---	100
1856	delsoline - HL60	0.447	1	0.817	---	---	100
1857	imatinib - PC3	0.447	1	0.816	---	---	100
1858	cefalonium - PC3	0.446	1	0.816	---	---	100
1859	hesperidin - PC3	-0.62	1	-0.816	---	---	100
1860	cefepime - HL60	0.444	1	0.816	---	---	100
1861	moxonidine - HL60	-0.619	1	-0.815	---	---	100
1862	vigabatrin - PC3	0.443	1	0.815	---	---	100
1863	meptazinol - PC3	-0.619	1	-0.815	---	---	100
1864	calycanthine - HL60	0.443	1	0.815	---	---	100
1865	glycocholic acid - HL60	0.441	1	0.814	---	---	100
1866	florfenicol - PC3	0.439	1	0.814	---	---	100
1867	mecamylamine - PC3	0.437	1	0.814	---	---	100
1868	pargyline - PC3	-0.618	1	-0.814	---	---	100
1869	diflorasone - PC3	0.436	1	0.813	---	---	100
1870	tremorine - PC3	-0.618	1	-0.813	---	---	100
1871	mestranol - PC3	0.434	1	0.813	---	---	100
1872	sulconazole - HL60	-0.618	1	-0.813	---	---	100
1873	ribostamycin - PC3	-0.617	1	-0.813	---	---	100
1874	zidovudine - PC3	0.429	1	0.812	---	---	100
1875	benperidol - HL60	0.429	1	0.812	---	---	100
1876	chloramphenicol - MCF7	-0.617	1	-0.812	---	---	100
1877	diphemanil metilsulfate - HL60	0.428	1	0.812	---	---	100
1878	niflumic acid - PC3	-0.617	1	-0.812	---	---	100
1879	memantine - HL60	-0.617	1	-0.812	---	---	100
1880	mimosine - PC3	0.428	1	0.812	---	---	100
1881	pyrimethamine - HL60	-0.616	1	-0.811	---	---	100
1882	imipenem - PC3	-0.616	1	-0.81	---	---	100
1883	perhexiline - PC3	0.421	1	0.81	---	---	100
1884	trapidil - HL60	0.421	1	0.81	---	---	100
1885	atovaquone - PC3	-0.616	1	-0.809	---	---	100
1886	chlorhexidine - HL60	0.418	1	0.809	---	---	100
1887	Prestwick-984 - PC3	-0.615	1	-0.809	---	---	100
1888	ioversol - PC3	0.414	1	0.808	---	---	100
1889	quipazine - HL60	0.414	1	0.808	---	---	100
1890	6-benzylaminopurine - HL60	-0.614	1	-0.808	---	---	100
1891	felodipine - PC3	0.413	1	0.808	---	---	100
1892	benzthiazide - HL60	0.409	1	0.808	---	---	100
1893	liothyronine - PC3	-0.613	1	-0.808	---	---	100
1894	isosorbide - HL60	0.403	1	0.807	---	---	100
1895	novobiocin - HL60	-0.613	1	-0.807	---	---	100
1896	azaperone - PC3	-0.612	1	-0.807	---	---	100
1897	methazolamide - HL60	-0.612	1	-0.807	---	---	100
1898	ursodeoxycholic acid - MCF7	-0.612	1	-0.806	---	---	100
1899	hydrocortisone - PC3	0.381	1	0.806	---	---	100
1900	bucladesine - HL60	0.375	1	0.805	---	---	100
1901	fenoprofen - HL60	-0.611	1	-0.805	---	---	100
1902	tomatidine - HL60	0.372	1	0.805	---	---	100
1903	mefloquine - HL60	0.37	1	0.805	---	---	100
1904	chlorphenamine - HL60	0.364	1	0.804	---	---	100
1905	letrozole - PC3	0.358	1	0.804	---	---	100
1906	suxibuzone - PC3	-0.61	1	-0.804	---	---	100
1907	dorzolamide - HL60	0.354	1	0.804	---	---	100
1908	abamectin - HL60	0.353	1	0.803	---	---	100
1909	remoxipride - HL60	-0.609	1	-0.803	---	---	100
1910	betamethasone - PC3	0.353	1	0.803	---	---	100
1911	omeprazole - HL60	-0.609	1	-0.803	---	---	100
1912	NS-398 - PC3	-0.608	1	-0.802	---	---	100
1913	doxazosin - PC3	-0.608	1	-0.802	---	---	100
1914	fenbendazole - MCF7	0	1	0.802	---	---	0
1915	trifluridine - HL60	-0.608	1	-0.802	---	---	100
1916	fluorocurarine - PC3	0	1	0.802	---	---	0
1917	nalbuphine - HL60	-0.607	1	-0.801	---	---	100
1918	valproic acid - SKMEL5	0	1	0.8	---	---	0
1919	piperlongumine - HL60	-0.606	1	-0.8	---	---	100
1920	difenidol - HL60	-0.606	1	-0.8	---	---	100
1921	terbutaline - HL60	0	1	0.8	---	---	0
1922	doxorubicin - MCF7	0	2	0.799	---	---	0
1923	chlorphenesin - PC3	-0.604	1	-0.799	---	---	100
1924	syrosingopine - PC3	0	1	0.799	---	---	0
1925	lysergol - PC3	0	1	0.798	---	---	0
1926	metitepine - PC3	0	1	0.798	---	---	0
1927	irinotecan - MCF7	0	2	0.798	---	---	0
1928	camptothecin - MCF7	0	2	0.797	---	---	0
1929	etamivan - HL60	-0.603	1	-0.797	---	---	100
1930	isoetarine - PC3	0	1	0.797	---	---	0
1931	tyrphostin AG-825 - MCF7	0	1	0.797	---	---	0
1932	velnacrine - HL60	-0.603	1	-0.797	---	---	100
1933	metergoline - HL60	0	1	0.797	---	---	0
1934	azlocillin - PC3	-0.602	1	-0.796	---	---	100
1935	bacampicillin - PC3	-0.602	1	-0.796	---	---	100
1936	Prestwick-559 - HL60	0	1	0.796	---	---	0
1937	skimmianine - PC3	-0.602	1	-0.796	---	---	100
1938	simvastatin - HL60	-0.601	1	-0.795	---	---	100
1939	R-atenolol - HL60	-0.601	1	-0.795	---	---	100
1940	verteporfin - HL60	0	1	0.795	---	---	0
1941	irinotecan - PC3	0	1	0.795	---	---	0
1942	L-methionine sulfoximine - PC3	0	1	0.794	---	---	0
1943	loracarbef - PC3	-0.599	1	-0.794	---	---	100
1944	alfadolone - MCF7	0	1	0.794	---	---	0
1945	triamterene - HL60	-0.598	1	-0.793	---	---	100
1946	ethaverine - PC3	0	1	0.793	---	---	0
1947	practolol - PC3	-0.598	1	-0.793	---	---	100
1948	pempidine - PC3	0	1	0.793	---	---	0
1949	dacarbazine - HL60	0	1	0.793	---	---	0
1950	flurbiprofen - HL60	-0.598	1	-0.792	---	---	100
1951	procaine - HL60	-0.597	1	-0.792	---	---	100
1952	promethazine - PC3	-0.597	1	-0.791	---	---	100
1953	scopolamine - PC3	0	1	0.791	---	---	0
1954	reserpine - PC3	0	1	0.79	---	---	0
1955	levamisole - PC3	-0.595	1	-0.79	---	---	100
1956	ethaverine - HL60	-0.595	1	-0.79	---	---	100
1957	chloroquine - PC3	-0.595	1	-0.789	---	---	100
1958	ciclopirox - PC3	0	1	0.789	---	---	0
1959	leflunomide - PC3	-0.594	1	-0.789	---	---	100
1960	5114445 - MCF7	-0.594	1	-0.789	---	---	100
1961	azapropazone - MCF7	0	1	0.788	---	---	0
1962	GW-8510 - MCF7	0	2	0.788	---	---	0
1963	chlorprothixene - PC3	0	1	0.788	---	---	0
1964	ouabain - HL60	0	1	0.787	---	---	0
1965	0175029-0000 - MCF7	0	2	0.786	---	---	0
1966	pyrazinamide - PC3	-0.591	1	-0.786	---	---	100
1967	phenanthridinone - MCF7	-0.591	1	-0.786	---	---	100
1968	meclocycline - PC3	0	1	0.785	---	---	0
1969	nifedipine - HL60	0	1	0.785	---	---	0
1970	etifenin - PC3	0	1	0.785	---	---	0
1971	norethisterone - PC3	0	1	0.785	---	---	0
1972	melatonin - PC3	-0.59	1	-0.785	---	---	100
1973	(-)-catechin - MCF7	0	1	0.784	---	---	0
1974	sulconazole - PC3	-0.589	1	-0.784	---	---	100
1975	roxithromycin - PC3	0	1	0.784	---	---	0
1976	amoxicillin - HL60	-0.589	1	-0.784	---	---	100
1977	ellipticine - HL60	0	1	0.784	---	---	0
1978	ketorolac - HL60	-0.588	1	-0.783	---	---	100
1979	cefoperazone - HL60	0	1	0.783	---	---	0
1980	idazoxan - PC3	-0.588	1	-0.783	---	---	100
1981	gemfibrozil - HL60	0	1	0.783	---	---	0
1982	moracizine - PC3	-0.587	1	-0.783	---	---	100
1983	camptothecin - PC3	0	1	0.783	---	---	0
1984	delsoline - PC3	-0.587	1	-0.783	---	---	100
1985	oxybutynin - PC3	-0.587	1	-0.782	---	---	100
1986	pyrazinamide - HL60	-0.587	1	-0.782	---	---	100
1987	pergolide - HL60	0	1	0.782	---	---	0
1988	ketotifen - HL60	0	1	0.781	---	---	0
1989	sulfamerazine - HL60	-0.586	1	-0.781	---	---	100
1990	zuclopenthixol - PC3	0	1	0.78	---	---	0
1991	cyclopentolate - PC3	0	1	0.78	---	---	0
1992	pimozide - PC3	0	1	0.78	---	---	0
1993	N-acetylmuramic acid - PC3	0	1	0.779	---	---	0
1994	dosulepin - MCF7	0	2	0.779	---	---	0
1995	phentolamine - HL60	-0.585	1	-0.779	---	---	100
1996	nystatin - MCF7	0	1	0.779	---	---	0
1997	MS-275 - PC3	0	2	0.779	---	---	0
1998	naphazoline - HL60	0	1	0.778	---	---	0
1999	pivmecillinam - PC3	0	1	0.778	---	---	0
[truncated: 1,588 more rows]

## Sheet: by atc code
rank	atc code	mean	n	enrichment	p	specificity	percent non-null
1	J01CF	0.42	12	0.616	8e-05	0	75
2	S01BC	-0.375	30	-0.384	0.00016	0	70
3	V04CH	-0.765	4	-0.892	0.00026	0	100
4	C08DB	-0.696	5	-0.761	0.00146	0.0052	100
5	A03BA	-0.457	9	-0.572	0.00256	0.0155	77
6	C02KC	-0.672	4	-0.795	0.00352	0.0216	100
7	M01AC	-0.364	8	-0.585	0.00391	0.0058	62
8	N04AA	0.249	20	0.364	0.00724	0.0753	50
9	J01DF	-0.52	5	-0.642	0.01492	0	100
10	A03AD	-0.598	4	-0.701	0.01649	0.0252	100
11	G03HA	-0.653	4	-0.675	0.02505	0.0695	100
12	P01BD	-0.344	5	-0.61	0.02537	0.0667	60
13	V03AF	0.376	5	0.613	0.02593	0.2155	80
14	R05CA	-0.431	10	-0.437	0.02979	0.1611	70
15	R02AD	0.156	13	0.382	0.03118	0.1429	53
16	C01EA	0.317	7	0.502	0.03625	0.2406	57
17	C01EB	-0.391	12	-0.391	0.03676	0.1784	58
18	N06BX	-0.363	17	-0.327	0.04012	0.3737	52
19	A10BX	-0.58	4	-0.633	0.04402	0.1667	75
20	N05AE	-0.382	4	-0.629	0.04617	0.1563	50
21	S01AB	-0.354	13	-0.364	0.04813	0.1558	61
22	S02DA	0.229	5	0.566	0.04918	0.0593	60
23	B03BB	0.464	4	0.622	0.05118	0.0568	75
24	L01XE	0.351	3	0.703	0.05148	0.0112	66
25	J01DH	-0.543	4	-0.618	0.05377	0.1005	75
26	C04AD	0.427	5	0.558	0.05485	0.2247	60
27	N06DX	0.274	4	0.615	0.05652	0.0612	75
28	D01AC	-0.287	35	-0.214	0.06757	0.2676	51
29	N03AF	-0.354	8	-0.427	0.07768	0.0849	62
30	D07AD	-0.458	8	-0.423	0.08312	0.1465	75
31	A03AX	0.325	8	0.421	0.08356	0.1242	50
32	M03AA	-0.741	2	-0.779	0.09563	0.0622	100
33	J01DE	0.226	4	0.566	0.09652	0.0774	75
34	J01CE	0.149	12	0.339	0.09745	0.2561	50
35	N03AG	-0.139	60	-0.153	0.10878	0.5686	51
36	S01HA	-0.172	26	-0.23	0.11106	0.34	50
37	D10BA	-0.325	4	-0.55	0.11725	0.1508	75
38	V03AC	-0.422	8	-0.397	0.12155	0.2515	75
39	C02CA	-0.342	14	-0.303	0.12237	0.264	57
40	J01EA	-0.424	5	-0.483	0.13433	0.1667	80
41	J04BA	0.273	10	0.349	0.13471	0.579	50
42	P01AC	0.318	4	0.533	0.13545	0.2616	50
43	A07EC	-0.232	10	-0.342	0.15006	0.1616	50
44	N05CE	0.361	4	0.514	0.16091	0.2706	50
45	R01AX	-0.52	3	-0.577	0.17613	0.3582	66
46	R03BB	-0.52	3	-0.577	0.17613	0.3582	66
47	C01BG	0.146	4	0.5	0.1824	0.1677	50
48	C03DA	-0.371	5	-0.455	0.18252	0.2941	80
49	R03BX	-0.482	5	-0.455	0.18358	0.335	80
50	R03DX	-0.482	5	-0.455	0.18358	0.335	80
51	C01BC	-0.26	10	-0.327	0.18755	0.1103	50
52	S01EC	-0.247	20	-0.235	0.18949	0.3026	60
53	C01CX	0.466	3	0.568	0.19145	0.247	66
54	C08EX	0.113	7	0.382	0.19844	0.4546	57
55	N07CA	-0.316	12	-0.294	0.20297	0.3764	50
56	M03BB	-0.302	8	-0.356	0.20607	0.2108	62
57	J04AK	-0.42	9	-0.336	0.20932	0.3351	66
58	G04BX	-0.457	4	-0.474	0.23583	0.2975	75
59	L01AX	-0.272	4	-0.472	0.23975	0.4352	50
60	N01AX	-0.35	14	-0.259	0.25678	0.5455	57
61	J01XE	-0.342	5	-0.421	0.25739	0.3148	60
62	G02AB	-0.447	4	-0.462	0.26273	0.4107	75
63	P01CX	0.21	4	0.458	0.26557	0.2603	50
64	R05DA	-0.246	8	-0.335	0.26677	0.2751	62
65	D07AA	-0.228	12	-0.274	0.27537	0.3333	58
66	V04CD	-0.322	4	-0.455	0.27816	0.4286	50
67	L02BG	-0.129	5	-0.41	0.28249	0.1375	60
68	M01AH	-0.16	14	-0.25	0.29371	0.3567	57
69	R05CB	0.327	4	0.444	0.29965	0.5621	50
70	A07DA	-0.371	6	-0.371	0.29993	0.4912	66
71	B02BX	-0.398	4	-0.441	0.31321	0.5396	50
72	P02CC	-0.226	9	-0.303	0.31331	0.3598	55
73	J02AX	-0.441	4	-0.441	0.31473	0.4162	75
74	L02AA	0.247	6	0.363	0.31892	0.7053	50
75	C01BD	-0.281	9	-0.301	0.32088	0.4262	66
76	J01XC	0.228	4	0.434	0.32935	0.2418	50
77	A07EA	-0.176	23	-0.19	0.33375	0.3631	52
78	D10AD	-0.221	26	-0.179	0.33856	0.6899	53
79	C02KD	-0.461	4	-0.432	0.3392	0.3979	75
80	C03CC	-0.456	3	-0.493	0.34733	0.3892	66
81	L01CA	0.369	3	0.489	0.35666	0.6354	66
82	J01XX	-0.434	4	-0.421	0.37043	0.3036	75
83	A02BC	-0.267	8	-0.304	0.37735	0.5189	50
84	L01AA	-0.264	7	-0.322	0.38223	0.3041	57
85	M09AA	0.179	4	0.414	0.38501	0.5029	50
86	D08AF	0.153	4	0.412	0.39191	0.3987	50
87	N07BA	-0.424	4	-0.412	0.39714	0.5059	75
88	N07AX	0.213	4	0.409	0.39993	0.6289	50
89	C03DB	-0.237	10	-0.266	0.4053	0.4053	50
90	N01BX	-0.281	8	-0.293	0.41838	0.4386	62
91	P01BB	-0.15	3	-0.458	0.43606	0.3704	66
92	D07XA	-0.172	8	-0.285	0.45411	0.4546	62
93	G04BD	-0.276	8	-0.283	0.46404	0.5548	50
94	G03XB	0.154	4	0.389	0.4652	0.4026	50
95	P02CE	-0.394	4	-0.386	0.48018	0.7165	75
96	A07XA	0.122	4	0.384	0.48113	0.5256	50
97	C02DC	-0.232	5	-0.347	0.48141	0.5593	60
98	P02CA	-0.326	16	-0.198	0.49205	0.6815	50
99	C05AX	-0.062	4	0.376	0.50648	0.6402	50
100	C05CX	-0.062	4	0.376	0.50648	0.6402	50
101	N02AF	-0.26	5	-0.34	0.50712	0.5489	60
102	D08AH	-0.224	5	-0.335	0.52604	0.6281	60
103	G01AC	-0.224	5	-0.335	0.52604	0.6281	60
104	P01AA	-0.224	5	-0.335	0.52604	0.6281	60
105	G03BA	-0.269	5	-0.332	0.53694	0.5419	60
106	C02BB	-0.319	3	-0.412	0.56115	0.5792	66
107	S01EX	-0.368	3	-0.41	0.56738	0.631	66
108	C04AC	0.131	4	0.354	0.58304	0.5724	50
109	C10AD	0.131	4	0.354	0.58304	0.5724	50
110	N03AA	0.088	4	0.354	0.58436	0.5547	50
111	G01AG	-0.214	4	-0.35	0.60393	0.5969	50
112	J05AE	-0.158	4	-0.346	0.61736	0.6193	50
113	H03AA	-0.243	8	-0.249	0.62007	0.7159	50
114	B03BA	-0.145	4	-0.343	0.62866	0.6703	50
115	N03AB	-0.216	10	-0.217	0.65584	0.7614	50
116	M01AA	-0.053	4	0.33	0.6686	0.8653	50
117	C02DB	-0.313	6	-0.273	0.67445	0.672	50
118	R07AB	-0.195	12	-0.196	0.67565	0.7581	50
119	J01GA	0.111	4	0.324	0.68927	0.7755	50
120	N07AB	-0.264	8	-0.233	0.69835	0.7075	50
121	N05CH	0.1	4	0.318	0.70789	0.8013	50
122	A05BA	-0.287	6	-0.258	0.7366	0.8167	50
123	L01XB	-0.188	3	-0.349	0.73692	0.5242	66
124	L01BB	-0.33	3	-0.325	0.81179	0.8261	66
125	P02CB	-0.122	4	-0.285	0.81621	0.7928	50
126	R06AC	-0.24	12	-0.165	0.85145	0.8728	50
127	H03BA	-0.348	4	-0.269	0.85962	0.9583	50
128	C08DA	-0.106	6	-0.204	0.9217	0.925	50
129	R01BA	-0.15	4	-0.23	0.9546	0.9329	50
130	B02BA	0	2	0.678	---	---	0
131	A08AB	0.242	5	0.643	---	---	40
132	C01AA	0.219	10	0.583	---	---	40
133	N04BB	0.222	4	0.57	---	---	25
134	L01DB	0	10	0.562	---	---	0
135	C02AA	0.107	6	0.561	---	---	16
136	A07AX	0.125	4	0.545	---	---	25
137	A06AB	0	4	0.543	---	---	0
138	A06AG	0	4	0.543	---	---	0
139	A04AA	0.142	4	0.523	---	---	25
140	N07AA	0.136	4	0.522	---	---	25
141	N03AC	0.031	4	0.513	---	---	25
142	L02AB	0.179	4	0.513	---	---	25
143	G01AX	0.213	8	0.5	---	---	37
144	J01XA	0.154	4	0.493	---	---	25
145	V04CA	0.069	7	0.484	---	---	14
146	N07XX	0	5	0.471	---	---	0
147	G01AD	0	4	0.467	---	---	0
148	M05BA	0	4	0.464	---	---	0
149	P01BX	0.268	3	0.454	---	---	33
150	A07EB	0	2	-0.453	---	---	0
151	R03BC	0	2	-0.453	---	---	0
152	N05AF	0.073	12	0.443	---	---	33
153	S01XA	0	8	0.441	---	---	0
154	C02DG	0.142	4	0.437	---	---	25
155	C03BD	-0.192	4	-0.435	---	---	25
156	R03AB	0	4	0.427	---	---	0
157	R03CB	0	4	0.427	---	---	0
158	A04AD	-0.058	4	0.419	---	---	25
159	N05CM	-0.058	4	0.419	---	---	25
160	C01AB	0.091	3	0.415	---	---	33
161	S01LA	-0.22	3	0.415	---	---	0
162	N03AD	-0.022	8	0.414	---	---	12
163	N05BB	-0.229	5	-0.412	---	---	40
164	G04CB	0.017	6	-0.398	---	---	16
165	N03AX	0.257	5	0.393	---	---	40
166	J01XB	0.117	4	0.39	---	---	25
167	L04AD	0.12	9	0.387	---	---	44
168	L01CD	0	6	0.386	---	---	0
169	G03DB	0.166	11	0.386	---	---	36
170	A07AC	-0.254	5	-0.384	---	---	40
171	N05AG	-0.052	8	0.384	---	---	25
172	C04AA	0.002	5	0.379	---	---	20
173	B02AA	0.211	8	0.374	---	---	37
174	P03AA	0.133	5	0.373	---	---	20
175	S01AD	-0.308	23	-0.363	---	---	47
176	G03CB	0.233	9	0.362	---	---	44
177	J05AX	0.087	5	0.361	---	---	40
178	A05AX	0.029	4	0.36	---	---	25
179	C10AA	0.083	12	0.36	---	---	33
180	V04CG	-0.089	5	-0.356	---	---	20
181	P01BE	0.009	3	0.353	---	---	33
182	N02CA	0.248	10	0.352	---	---	40
183	V08AC	0.077	12	0.35	---	---	25
184	D06BX	0.042	5	-0.346	---	---	20
185	C07AG	0.026	4	0.345	---	---	25
186	L02BB	-0.104	9	-0.342	---	---	22
187	N04BD	-0.025	4	0.339	---	---	25
188	L01CB	0.037	4	0.336	---	---	25
189	N04BA	0.071	5	0.334	---	---	40
190	N02CX	0.071	8	0.33	---	---	25
191	M04AC	-0.092	6	0.329	---	---	0
192	P02CF	-0.049	5	0.328	---	---	20
193	A14AA	-0.128	4	0.324	---	---	0
194	A16AX	0.114	7	0.324	---	---	42
195	A11DA	-0.022	8	0.322	---	---	25
196	N05AX	0.061	3	0.322	---	---	33
197	J01FF	0.139	8	0.32	---	---	37
198	D05AD	-0.253	7	-0.32	---	---	42
199	D05BA	-0.253	7	-0.32	---	---	42
200	J04AD	0.065	3	0.312	---	---	33
201	N05AC	0.109	24	0.308	---	---	33
202	P02BA	-0.027	8	0.306	---	---	25
203	D11AX	-0.219	29	-0.301	---	---	48
204	L01BA	-0.066	8	0.299	---	---	25
205	G03DA	-0.152	4	0.297	---	---	0
206	G03XC	0.078	7	0.295	---	---	28
207	R03DA	-0.059	21	0.292	---	---	9
208	D06BB	0.024	15	0.291	---	---	26
209	P01AX	-0.155	9	-0.286	---	---	44
210	J04AC	0.123	5	0.284	---	---	40
211	M02AX	-0.107	5	0.28	---	---	0
212	L01AD	-0.128	15	-0.279	---	---	46
213	P01BC	-0.08	5	0.278	---	---	20
214	R06AA	0.154	23	0.276	---	---	39
215	G02AD	-0.001	8	0.272	---	---	25
216	P02BX	-0.14	4	-0.271	---	---	25
217	R01AC	-0.167	12	-0.269	---	---	33
218	N01BA	0.019	12	0.267	---	---	41
219	D10AF	0.103	18	0.266	---	---	27
220	A02BX	-0.126	14	-0.258	---	---	35
221	A05AA	-0.011	7	0.258	---	---	42
222	G03GB	-0.16	4	-0.256	---	---	25
223	N05BE	-0.152	4	0.255	---	---	25
224	R06AE	-0.286	19	-0.254	---	---	42
225	G02CC	0.03	13	0.252	---	---	23
226	D03AX	-0.16	8	-0.249	---	---	25
227	R06AB	-0.037	13	0.249	---	---	38
228	S01ED	0.112	16	0.246	---	---	31
229	J05AF	-0.035	8	-0.245	---	---	37
230	C02CC	-0.035	7	0.244	---	---	14
231	J01XD	-0.034	16	0.243	---	---	12
232	P01AB	-0.034	16	0.243	---	---	12
233	C02DA	-0.021	5	0.242	---	---	40
234	V03AH	-0.021	5	0.242	---	---	40
235	A11CC	-0.089	8	0.241	---	---	12
236	D01AA	-0.15	12	-0.24	---	---	41
237	P02CX	-0.153	6	-0.237	---	---	33
238	V03AB	-0.048	18	0.237	---	---	22
239	M03CA	0.002	6	0.236	---	---	33
240	C10AX	-0.072	10	0.236	---	---	10
241	H02AA	0.104	12	0.235	---	---	41
242	J05AB	-0.127	23	-0.232	---	---	30
243	D07XC	0.051	7	0.232	---	---	42
244	A10BA	0.022	17	0.232	---	---	23
245	G02CB	0.062	14	0.231	---	---	28
246	C08EA	-0.055	7	0.231	---	---	28
247	B01AA	-0.226	15	-0.231	---	---	40
248	C01BA	-0.01	18	0.23	---	---	16
249	D08AC	-0.148	5	-0.23	---	---	40
250	R02AA	-0.148	5	-0.23	---	---	40
251	P01CC	-0.024	8	0.225	---	---	37
252	P01BA	-0.129	12	0.225	---	---	16
253	A01AD	-0.26	17	-0.224	---	---	41
254	M04AB	-0.07	11	0.223	---	---	18
255	G04CA	0.103	9	0.223	---	---	33
256	G03DC	-0.004	19	0.222	---	---	21
257	P02DA	-0.117	5	-0.221	---	---	40
258	C04AB	-0.038	12	0.221	---	---	16
259	J01BA	-0.009	9	-0.22	---	---	22
260	C02AC	-0.062	16	0.219	---	---	18
261	J01DD	-0.027	22	0.218	---	---	18
262	A11HA	-0.127	11	0.218	---	---	9
263	N06DA	-0.159	8	-0.217	---	---	37
264	M03BA	-0.091	7	-0.216	---	---	42
265	D04AA	-0.022	20	0.215	---	---	30
266	S01GX	0.047	12	0.215	---	---	33
267	D06BA	-0.215	23	-0.213	---	---	43
268	S01AX	-0.028	30	0.212	---	---	23
269	P02BB	-0.128	5	0.211	---	---	20
270	S01EB	-0.018	16	0.21	---	---	31
271	C01DX	0.078	21	0.208	---	---	33
272	L02BA	0.014	47	0.208	---	---	29
273	R02AB	-0.069	8	0.208	---	---	25
274	D01AE	-0.197	21	-0.208	---	---	33
275	M01AX	-0.051	19	0.206	---	---	10
276	J04AB	-0.246	11	-0.206	---	---	45
277	B05CA	-0.16	18	-0.205	---	---	44
278	S01EA	-0.021	8	0.205	---	---	25
279	N06AB	-0.069	21	0.204	---	---	23
280	V08AB	0.039	26	0.203	---	---	30
281	C03CA	-0.037	16	0.203	---	---	37
282	A03AA	-0.009	12	0.202	---	---	25
283	J02AB	-0.176	9	-0.2	---	---	33
284	N06AF	-0.022	25	0.199	---	---	16
285	J01MA	-0.062	25	0.199	---	---	20
286	J01FA	-0.008	37	0.198	---	---	21
287	C04AE	0.027	9	0.197	---	---	22
288	L04AX	-0.203	22	-0.196	---	---	45
289	N02BA	-0.254	18	-0.196	---	---	44
290	J01MB	-0.251	25	-0.194	---	---	48
291	A10BB	-0.043	41	0.192	---	---	21
292	G01AA	-0.074	19	0.19	---	---	26
293	D09AA	-0.019	18	0.19	---	---	33
294	N07BB	0.012	10	0.189	---	---	20
295	A03AB	-0.239	13	-0.189	---	---	46
296	D10AA	-0.205	16	-0.188	---	---	43
297	R06AX	-0.024	36	0.187	---	---	25
298	G03AC	-0.128	19	0.187	---	---	10
299	G02CA	-0.22	7	-0.186	---	---	42
300	J01ED	-0.185	23	-0.186	---	---	47
301	N02BB	-0.01	19	0.183	---	---	26
302	R03AC	-0.196	21	-0.183	---	---	33
303	D04AB	-0.062	30	0.183	---	---	26
304	N02BE	-0.112	8	0.182	---	---	12
305	J01DB	-0.084	22	0.179	---	---	22
306	M03BX	-0.157	22	-0.177	---	---	36
307	C01BB	-0.005	15	0.176	---	---	33
308	S03AA	0.003	28	0.173	---	---	32
309	C01CE	-0.177	13	-0.172	---	---	38
310	C10AB	-0.054	18	0.172	---	---	27
311	N06AX	-0.144	18	-0.171	---	---	44
312	D01BA	-0.117	5	-0.171	---	---	40
313	G03XA	-0.002	4	0.169	---	---	25
314	A07AB	-0.182	14	-0.169	---	---	35
315	N05AB	-0.032	60	0.169	---	---	21
316	S01BA	-0.215	45	-0.168	---	---	46
317	C07AA	0.037	36	0.168	---	---	33
318	B01AC	-0.242	35	-0.167	---	---	48
319	H03BB	-0.032	9	-0.167	---	---	22
320	N01BB	-0.081	23	0.167	---	---	30
321	J01EB	-0.188	28	-0.166	---	---	42
322	N02BG	-0.068	9	0.164	---	---	11
323	C03AA	-0.152	24	-0.163	---	---	41
324	C05AA	-0.179	28	-0.16	---	---	46
325	S01CB	-0.159	23	-0.159	---	---	47
326	R05DB	-0.155	23	-0.156	---	---	43
327	N06AA	-0.02	46	0.156	---	---	28
328	D07XB	-0.204	23	-0.156	---	---	47
329	N05AL	-0.178	14	-0.156	---	---	42
330	S02BA	-0.127	19	-0.156	---	---	47
331	C08CA	-0.073	31	0.155	---	---	22
332	J01CA	-0.169	41	-0.155	---	---	46
333	C09AA	-0.092	16	0.154	---	---	18
334	A03FA	-0.09	24	0.153	---	---	16
335	C01CA	0.048	35	0.152	---	---	31
336	C05AD	-0.139	32	0.151	---	---	25
337	M02AA	-0.159	83	-0.151	---	---	43
338	R01AA	-0.168	16	-0.15	---	---	43
339	R01AB	-0.168	16	-0.15	---	---	43
340	C04AX	-0.201	37	-0.149	---	---	40
341	S03BA	-0.08	16	-0.149	---	---	43
342	S01FA	-0.151	23	0.148	---	---	17
343	D07AB	-0.202	27	-0.145	---	---	48
344	G01AF	-0.178	37	-0.142	---	---	40
345	G03CC	-0.043	17	0.14	---	---	29
346	N05AA	-0.095	37	0.14	---	---	27
347	N04BC	-0.163	18	-0.138	---	---	44
348	M01AG	-0.177	20	-0.136	---	---	45
349	J01EC	-0.159	10	0.135	---	---	10
350	N05AH	-0.038	21	0.132	---	---	23
351	M01AB	-0.174	49	-0.131	---	---	38
352	A02BA	-0.058	19	0.129	---	---	21
353	J01DC	-0.007	35	0.126	---	---	25
354	G03CA	0.018	45	0.125	---	---	28
355	R03CC	-0.121	25	0.124	---	---	12
356	D06AX	-0.044	24	0.124	---	---	25
357	N05AD	-0.035	43	0.123	---	---	30
358	G04BE	-0.108	28	-0.123	---	---	42
359	M01AE	-0.068	54	0.122	---	---	20
360	J01AA	-0.176	41	-0.12	---	---	43
361	R06AD	-0.093	12	0.119	---	---	16
362	R03BA	-0.151	29	-0.118	---	---	44
363	C07AB	-0.127	21	0.114	---	---	19
364	S02AA	-0.04	42	0.114	---	---	28
365	A10BG	-0.114	41	-0.11	---	---	36
366	S01GA	-0.097	20	0.107	---	---	20
367	A01AC	-0.109	16	-0.106	---	---	37
368	A07AA	-0.055	32	0.105	---	---	28
369	L04AA	-0.149	51	-0.101	---	---	33
370	L01XX	-0.155	34	0.097	---	---	14
371	S01AA	-0.076	68	0.096	---	---	20
372	R01AD	-0.126	42	-0.095	---	---	45
373	D06AA	-0.148	19	-0.094	---	---	42
374	H02AB	-0.144	40	-0.092	---	---	42
375	J01GB	-0.115	33	-0.091	---	---	33
376	C03BA	-0.136	28	-0.084	---	---	39
377	D07AC	-0.149	35	-0.076	---	---	42
378	A01AB	-0.106	53	-0.066	---	---	35
